# Supplementary material for: Boradigermaallyl: inhibition of CH bond activation by borane CO adduct formation followed by CO insertion
Source: Chem Sci. 2025 Mar 27;16(18):7759–65. doi: 10.1039/d5sc00881f (PMC11966537; doi:10.1039/d5sc00881f)
Supplement: SC-016-D5SC00881F-s002 [file SC-016-D5SC00881F-s002.cif]

# Supplementary Information (SI) for Chemical Science.
# This journal is © The Royal Society of Chemistry 2025

####################################################################### 
# 
# This file contains crystal structure data downloaded from the 
# Cambridge Structural Database (CSD) hosted by the Cambridge 
# Crystallographic Data Centre (CCDC).
# 
# Full information about CCDC data access policies and citation 
# guidelines are available at http://www.ccdc.cam.ac.uk/access/V1 
# 
# Audit and citation data items may have been added by the CCDC. 
# Please retain this information to preserve the provenance of 
# this file and to allow appropriate attribution of the data. 
# 
#######################################################################

data_RK314_0m_a
_database_code_depnum_ccdc_archive 'CCDC 2418123'
loop_
_audit_author_name
_audit_author_address
'Dr. Hartmut Schubert'
;Universitaet Tuebingen, Anorganische Chemie
Germany
;
_audit_update_record             
;
2025-01-20 deposited with the CCDC.	2025-03-27 downloaded from the CCDC.
;


_vrf_PLAT910_RK314_0m_a          
;
PROBLEM: Missing # of FCF Reflection(s) Below Theta(Min).
RESPONSE: Reflections effected by the beamstop were omitted
;

_audit_creation_method           SHELXL-2018/1
_shelx_SHELXL_version_number     2018/1
_chemical_name_systematic        ?
_chemical_name_common            ?
_chemical_melting_point          ?
_chemical_formula_moiety         ?
_chemical_formula_sum            'C97 H132 B Cl Ge2 O2'
_chemical_formula_weight         1521.51

loop_
_atom_type_symbol
_atom_type_description
_atom_type_scat_dispersion_real
_atom_type_scat_dispersion_imag
_atom_type_scat_source
C C 0.0033 0.0016 'International Tables Vol C Tables 4.2.6.8 and 6.1.1.4'
B B 0.0013 0.0007 'International Tables Vol C Tables 4.2.6.8 and 6.1.1.4'
O O 0.0106 0.0060 'International Tables Vol C Tables 4.2.6.8 and 6.1.1.4'
Cl Cl 0.1484 0.1585 'International Tables Vol C Tables 4.2.6.8 and 6.1.1.4'
Ge Ge 0.1547 1.8001 'International Tables Vol C Tables 4.2.6.8 and 6.1.1.4'
H H 0.0000 0.0000 'International Tables Vol C Tables 4.2.6.8 and 6.1.1.4'

_space_group_crystal_system      triclinic
_space_group_IT_number           2
_space_group_name_H-M_alt        'P -1'
_space_group_name_Hall           '-P 1'

_shelx_space_group_comment       
;
The symmetry employed for this shelxl refinement is uniquely defined
by the following loop, which should always be used as a source of
symmetry information in preference to the above space-group names.
They are only intended as comments.
;

loop_
_space_group_symop_operation_xyz
'x, y, z'
'-x, -y, -z'

_cell_length_a                   13.3309(4)
_cell_length_b                   17.1204(5)
_cell_length_c                   20.0227(6)
_cell_angle_alpha                78.851(2)
_cell_angle_beta                 72.034(2)
_cell_angle_gamma                84.771(2)
_cell_volume                     4262.5(2)
_cell_formula_units_Z            2
_cell_measurement_temperature    100(2)
_cell_measurement_reflns_used    9777
_cell_measurement_theta_min      3.06
_cell_measurement_theta_max      30.36

_exptl_crystal_description       prism
_exptl_crystal_colour            colourless
_exptl_crystal_density_meas      ?
_exptl_crystal_density_method    ?
_exptl_crystal_density_diffrn    1.185
_exptl_crystal_F_000             1632
_exptl_transmission_factor_min   ?
_exptl_transmission_factor_max   ?
_exptl_crystal_size_max          0.293
_exptl_crystal_size_mid          0.235
_exptl_crystal_size_min          0.200
_exptl_absorpt_coefficient_mu    0.784
_shelx_estimated_absorpt_T_min   0.803
_shelx_estimated_absorpt_T_max   0.859
_exptl_absorpt_correction_type   multi-scan
_exptl_absorpt_correction_T_min  0.7034
_exptl_absorpt_correction_T_max  0.7461
_exptl_absorpt_process_details   'SADABS V2012/1 (Bruker AXS Inc.)'
_exptl_absorpt_special_details   ?
_diffrn_ambient_temperature      100(2)
_diffrn_radiation_wavelength     0.71073
_diffrn_radiation_type           MoK\a
_diffrn_source                   ?
_diffrn_measurement_device_type  'Bruker APEX-II CCD'
_diffrn_measurement_method       '\f and \w scans'
_diffrn_detector_area_resol_mean ?
_diffrn_reflns_number            89239
_diffrn_reflns_av_unetI/netI     0.0524
_diffrn_reflns_av_R_equivalents  0.0501
_diffrn_reflns_limit_h_min       -19
_diffrn_reflns_limit_h_max       19
_diffrn_reflns_limit_k_min       -24
_diffrn_reflns_limit_k_max       24
_diffrn_reflns_limit_l_min       -28
_diffrn_reflns_limit_l_max       28
_diffrn_reflns_theta_min         2.438
_diffrn_reflns_theta_max         30.529
_diffrn_reflns_theta_full        25.242
_diffrn_measured_fraction_theta_max 0.986
_diffrn_measured_fraction_theta_full 0.997
_diffrn_reflns_Laue_measured_fraction_max 0.986
_diffrn_reflns_Laue_measured_fraction_full 0.997
_diffrn_reflns_point_group_measured_fraction_max 0.986
_diffrn_reflns_point_group_measured_fraction_full 0.997
_reflns_number_total             25701
_reflns_number_gt                19505
_reflns_threshold_expression     'I > 2\s(I)'
_reflns_Friedel_coverage         0.000
_reflns_Friedel_fraction_max     .
_reflns_Friedel_fraction_full    .

_reflns_special_details          
;
 Reflections were merged by SHELXL according to the crystal
 class for the calculation of statistics and refinement.
 
 _reflns_Friedel_fraction is defined as the number of unique
 Friedel pairs measured divided by the number that would be
 possible theoretically, ignoring centric projections and
 systematic absences.
;

_computing_data_collection       'Bruker APEX2'
_computing_cell_refinement       'Bruker SAINT'
_computing_data_reduction        'Bruker SAINT'
_computing_structure_solution    'SHELXT 2014/4 (Sheldrick, 2014)'
_computing_structure_refinement  'SHELXL-2018/1 (Sheldrick, 2018)'
_computing_molecular_graphics    ?
_computing_publication_material  Platon,Wingx,Shelxle
_refine_special_details          ?
_refine_ls_structure_factor_coef Fsqd
_refine_ls_matrix_type           full
_refine_ls_weighting_scheme      calc
_refine_ls_weighting_details     
'w=1/[\s^2^(Fo^2^)+(0.0516P)^2^+1.4147P] where P=(Fo^2^+2Fc^2^)/3'
_atom_sites_solution_primary     ?
_atom_sites_solution_secondary   ?
_atom_sites_solution_hydrogens   geom
_refine_ls_hydrogen_treatment    constr
_refine_ls_extinction_method     none
_refine_ls_extinction_coef       .
_refine_ls_number_reflns         25701
_refine_ls_number_parameters     956
_refine_ls_number_restraints     0
_refine_ls_R_factor_all          0.0637
_refine_ls_R_factor_gt           0.0412
_refine_ls_wR_factor_ref         0.1049
_refine_ls_wR_factor_gt          0.0957
_refine_ls_goodness_of_fit_ref   1.019
_refine_ls_restrained_S_all      1.019
_refine_ls_shift/su_max          0.001
_refine_ls_shift/su_mean         0.000

loop_
_atom_site_label
_atom_site_type_symbol
_atom_site_fract_x
_atom_site_fract_y
_atom_site_fract_z
_atom_site_U_iso_or_equiv
_atom_site_adp_type
_atom_site_occupancy
_atom_site_site_symmetry_order
_atom_site_calc_flag
_atom_site_refinement_flags_posn
_atom_site_refinement_flags_adp
_atom_site_refinement_flags_occupancy
_atom_site_disorder_assembly
_atom_site_disorder_group
Ge2 Ge 0.50973(2) 0.39038(2) 0.26676(2) 0.01178(4) Uani 1 1 d . . . . .
Ge1 Ge 0.71608(2) 0.10521(2) 0.33045(2) 0.01384(4) Uani 1 1 d . . . . .
Cl2 Cl 0.78113(3) 0.20888(2) 0.25230(2) 0.01846(8) Uani 1 1 d . . . . .
O1 O 0.54217(9) 0.19377(6) 0.24875(6) 0.0150(2) Uani 1 1 d . . . . .
O2 O 0.16501(14) 0.87246(9) 0.09179(9) 0.0401(4) Uani 1 1 d . . . . .
C2 C 0.52273(13) 0.64279(10) 0.10959(9) 0.0161(3) Uani 1 1 d . . . . .
H2 H 0.521114 0.689774 0.075706 0.019 Uiso 1 1 calc R U . . .
C3 C 0.82342(13) 0.37320(10) 0.05498(9) 0.0161(3) Uani 1 1 d . . . . .
H3 H 0.835216 0.338060 0.021751 0.019 Uiso 1 1 calc R U . . .
C4 C 0.53680(13) 0.16753(10) 0.43521(9) 0.0182(3) Uani 1 1 d . . . . .
H4A H 0.502401 0.164686 0.487023 0.022 Uiso 1 1 calc R U . . .
H4B H 0.498248 0.132187 0.418622 0.022 Uiso 1 1 calc R U . . .
C5 C 0.81710(13) -0.05016(9) 0.23216(9) 0.0152(3) Uani 1 1 d . . . . .
C6 C 1.06051(14) -0.01872(10) 0.27639(10) 0.0203(3) Uani 1 1 d . . . . .
H6 H 1.132910 -0.034592 0.260578 0.024 Uiso 1 1 calc R U . . .
C7 C 0.60401(13) 0.58620(9) 0.09498(8) 0.0148(3) Uani 1 1 d . . . . .
H7 H 0.659653 0.596033 0.051566 0.018 Uiso 1 1 calc R U . . .
C8 C 0.78922(13) 0.47700(9) 0.15138(8) 0.0137(3) Uani 1 1 d . . . . .
C9 C 0.70650(12) 0.46422(9) 0.12455(8) 0.0120(3) Uani 1 1 d . . . . .
C10 C 0.41539(13) 0.11193(10) 0.18741(9) 0.0169(3) Uani 1 1 d . . . . .
C11 C 0.90487(13) 0.38357(10) 0.08174(9) 0.0157(3) Uani 1 1 d . . . . .
C12 C 0.71394(15) -0.05290(11) 0.56249(10) 0.0234(4) Uani 1 1 d . . . . .
H12A H 0.692561 -0.106699 0.564200 0.035 Uiso 1 1 calc R U . . .
H12B H 0.653615 -0.015397 0.563472 0.035 Uiso 1 1 calc R U . . .
H12C H 0.738398 -0.052170 0.603764 0.035 Uiso 1 1 calc R U . . .
C13 C 0.41340(13) 0.20163(9) 0.18336(9) 0.0161(3) Uani 1 1 d . . . . .
C14 C 0.60617(12) 0.51486(9) 0.14265(8) 0.0117(3) Uani 1 1 d . . . . .
C15 C 0.64993(13) 0.13267(10) 0.42505(9) 0.0177(3) Uani 1 1 d . . . . .
H15A H 0.648541 0.084272 0.461497 0.021 Uiso 1 1 calc R U . . .
H15B H 0.693424 0.171924 0.432866 0.021 Uiso 1 1 calc R U . . .
C16 C 0.36116(13) 0.55321(9) 0.29454(8) 0.0139(3) Uani 1 1 d . . . . .
C17 C 0.21724(14) 0.53462(10) 0.43273(9) 0.0188(3) Uani 1 1 d . . . . .
C18 C 0.77976(13) 0.54065(10) 0.19707(9) 0.0145(3) Uani 1 1 d . . . . .
H18 H 0.703213 0.549014 0.222271 0.017 Uiso 1 1 calc R U . . .
C19 C 0.21368(13) 0.53153(10) 0.24329(9) 0.0178(3) Uani 1 1 d . . . . .
H19 H 0.275723 0.530507 0.199868 0.021 Uiso 1 1 calc R U . . .
C20 C 0.44395(13) 0.63007(9) 0.17410(9) 0.0157(3) Uani 1 1 d . . . . .
H20 H 0.390332 0.670052 0.185548 0.019 Uiso 1 1 calc R U . . .
C21 C 0.81137(13) 0.09883(10) 0.53931(9) 0.0183(3) Uani 1 1 d . . . . .
H21 H 0.775184 0.072072 0.585625 0.022 Uiso 1 1 calc R U . . .
C22 C 0.40860(13) 0.28168(10) 0.38799(9) 0.0176(3) Uani 1 1 d . . . . .
H22A H 0.393763 0.248110 0.357273 0.021 Uiso 1 1 calc R U . . .
H22B H 0.355205 0.270113 0.435288 0.021 Uiso 1 1 calc R U . . .
C23 C 0.72467(13) 0.41235(9) 0.07490(8) 0.0137(3) Uani 1 1 d . . . . .
C24 C 0.66993(17) 0.45307(12) -0.03649(10) 0.0273(4) Uani 1 1 d . . . . .
H24A H 0.673213 0.509138 -0.033313 0.041 Uiso 1 1 calc R U . . .
H24B H 0.615333 0.447412 -0.058496 0.041 Uiso 1 1 calc R U . . .
H24C H 0.738387 0.434836 -0.065600 0.041 Uiso 1 1 calc R U . . .
C25 C 0.32028(14) 0.55539(10) 0.42090(9) 0.0192(3) Uani 1 1 d . . . . .
H25 H 0.341919 0.563136 0.460061 0.023 Uiso 1 1 calc R U . . .
C26 C 0.84790(13) 0.03708(9) 0.31727(8) 0.0145(3) Uani 1 1 d . . . . .
C27 C 0.47052(13) 0.07046(10) 0.24155(9) 0.0164(3) Uani 1 1 d . . . . .
C28 C 0.39302(13) 0.56519(10) 0.35281(9) 0.0169(3) Uani 1 1 d . . . . .
C29 C 0.88365(13) -0.01382(9) 0.26582(8) 0.0150(3) Uani 1 1 d . . . . .
C30 C 0.80328(13) -0.02861(10) 0.49388(9) 0.0172(3) Uani 1 1 d . . . . .
H30 H 0.777467 -0.034023 0.453155 0.021 Uiso 1 1 calc R U . . .
C31 C 0.88594(13) 0.43593(10) 0.13004(9) 0.0151(3) Uani 1 1 d . . . . .
H31 H 0.940577 0.443905 0.149018 0.018 Uiso 1 1 calc R U . . .
C32 C 0.53719(13) 0.11074(9) 0.26383(9) 0.0148(3) Uani 1 1 d . . . . .
C33 C 0.52107(12) 0.49827(9) 0.20622(8) 0.0119(3) Uani 1 1 d . . . . .
C34 C 0.58832(14) -0.01296(10) 0.32693(9) 0.0195(3) Uani 1 1 d . . . . .
H34 H 0.628841 -0.041651 0.355829 0.023 Uiso 1 1 calc R U . . .
C35 C 0.78435(13) -0.12887(10) 0.26090(9) 0.0168(3) Uani 1 1 d . . . . .
C36 C 0.15305(15) 0.45566(12) 0.25625(11) 0.0261(4) Uani 1 1 d . . . . .
H36A H 0.197437 0.409119 0.267277 0.039 Uiso 1 1 calc R U . . .
H36B H 0.134132 0.452166 0.213375 0.039 Uiso 1 1 calc R U . . .
H36C H 0.088746 0.457091 0.296399 0.039 Uiso 1 1 calc R U . . .
C37 C 0.64300(13) 0.40257(10) 0.03876(9) 0.0156(3) Uani 1 1 d . . . . .
H37 H 0.573337 0.422676 0.067440 0.019 Uiso 1 1 calc R U . . .
C38 C 0.91990(13) 0.05350(9) 0.35156(9) 0.0155(3) Uani 1 1 d . . . . .
C39 C 0.46088(14) -0.01174(10) 0.26591(10) 0.0214(4) Uani 1 1 d . . . . .
H39 H 0.415004 -0.039686 0.251463 0.026 Uiso 1 1 calc R U . . .
C40 C 1.01119(13) 0.34022(10) 0.05789(9) 0.0176(3) Uani 1 1 d . . . . .
H40 H 1.016580 0.323696 0.011619 0.021 Uiso 1 1 calc R U . . .
C41 C 0.18532(14) 0.52862(10) 0.37417(9) 0.0181(3) Uani 1 1 d . . . . .
H41 H 0.113714 0.517941 0.381328 0.022 Uiso 1 1 calc R U . . .
C42 C 0.47330(13) 0.23818(9) 0.21404(8) 0.0141(3) Uani 1 1 d . . . . .
C43 C 0.92137(13) 0.17654(10) 0.40348(9) 0.0174(3) Uani 1 1 d . . . . .
C44 C 0.83799(15) 0.51888(11) 0.25364(9) 0.0205(3) Uani 1 1 d . . . . .
H44A H 0.818786 0.465480 0.280702 0.031 Uiso 1 1 calc R U . . .
H44B H 0.818092 0.557583 0.286116 0.031 Uiso 1 1 calc R U . . .
H44C H 0.914294 0.519659 0.230266 0.031 Uiso 1 1 calc R U . . .
C45 C 1.02465(14) 0.02544(10) 0.33059(10) 0.0190(3) Uani 1 1 d . . . . .
H45 H 1.072164 0.036951 0.354043 0.023 Uiso 1 1 calc R U . . .
C46 C 0.66901(15) -0.17521(10) 0.12045(10) 0.0228(4) Uani 1 1 d . . . . .
H46 H 0.653447 -0.229725 0.149239 0.027 Uiso 1 1 calc R U . . .
C100 C 0.77328(15) 0.12824(10) 0.10164(10) 0.0218(4) Uani 1 1 d . . . . .
H10A H 0.759742 0.109342 0.062139 0.033 Uiso 1 1 calc R U . . .
H10B H 0.805350 0.180452 0.084359 0.033 Uiso 1 1 calc R U . . .
H10C H 0.706620 0.132851 0.139247 0.033 Uiso 1 1 calc R U . . .
C48 C 0.44223(12) 0.55919(9) 0.22264(8) 0.0129(3) Uani 1 1 d . . . . .
C49 C 0.25520(13) 0.53779(9) 0.30493(9) 0.0154(3) Uani 1 1 d . . . . .
C50 C 0.83580(13) 0.05778(10) 0.48199(9) 0.0161(3) Uani 1 1 d . . . . .
C51 C 0.81095(16) 0.22476(11) 0.59175(10) 0.0250(4) Uani 1 1 d . . . . .
H51 H 0.777497 0.276686 0.575547 0.030 Uiso 1 1 calc R U . . .
C52 C 0.94383(16) 0.30632(10) 0.31411(10) 0.0250(4) Uani 1 1 d . . . . .
H52A H 0.868201 0.305617 0.319786 0.038 Uiso 1 1 calc R U . . .
H52B H 0.981159 0.329387 0.264794 0.038 Uiso 1 1 calc R U . . .
H52C H 0.955028 0.338497 0.346529 0.038 Uiso 1 1 calc R U . . .
C53 C 0.35187(15) 0.24948(11) 0.14504(10) 0.0213(4) Uani 1 1 d . . . . .
H53 H 0.311829 0.225134 0.123293 0.026 Uiso 1 1 calc R U . . .
C54 C 0.63139(15) 0.31527(10) 0.03467(10) 0.0202(3) Uani 1 1 d . . . . .
H54A H 0.694776 0.296758 0.000526 0.030 Uiso 1 1 calc R U . . .
H54B H 0.569596 0.311040 0.019033 0.030 Uiso 1 1 calc R U . . .
H54C H 0.622377 0.282341 0.081825 0.030 Uiso 1 1 calc R U . . .
C55 C 0.39318(14) 0.36970(10) 0.35579(9) 0.0183(3) Uani 1 1 d . . . . .
H55A H 0.396084 0.405012 0.388852 0.022 Uiso 1 1 calc R U . . .
H55B H 0.324262 0.378732 0.345983 0.022 Uiso 1 1 calc R U . . .
C56 C 0.14457(16) 0.60525(12) 0.22835(11) 0.0284(4) Uani 1 1 d . . . . .
H56A H 0.082269 0.607101 0.269827 0.043 Uiso 1 1 calc R U . . .
H56B H 0.122220 0.602570 0.186609 0.043 Uiso 1 1 calc R U . . .
H56C H 0.184986 0.653266 0.219050 0.043 Uiso 1 1 calc R U . . .
C57 C 0.89404(14) 0.21471(10) 0.46260(10) 0.0201(3) Uani 1 1 d . . . . .
H57 H 0.914252 0.268107 0.456100 0.024 Uiso 1 1 calc R U . . .
C58 C 0.73484(14) -0.16660(10) 0.22441(9) 0.0190(3) Uani 1 1 d . . . . .
H58 H 0.711957 -0.219365 0.244026 0.023 Uiso 1 1 calc R U . . .
C59 C 0.84826(14) 0.06915(10) 0.13150(9) 0.0184(3) Uani 1 1 d . . . . .
H59 H 0.866329 0.092505 0.168248 0.022 Uiso 1 1 calc R U . . .
C60 C 0.71770(14) -0.12990(10) 0.16038(9) 0.0197(3) Uani 1 1 d . . . . .
C61 C 0.30255(15) 0.08229(11) 0.20763(11) 0.0256(4) Uani 1 1 d . . . . .
H61A H 0.305379 0.024912 0.207522 0.038 Uiso 1 1 calc R U . . .
H61B H 0.267539 0.110319 0.172957 0.038 Uiso 1 1 calc R U . . .
H61C H 0.262861 0.092760 0.255303 0.038 Uiso 1 1 calc R U . . .
C62 C 0.83833(14) 0.17765(10) 0.53073(9) 0.0195(3) Uani 1 1 d . . . . .
C63 C 0.60349(13) 0.06841(10) 0.30265(9) 0.0157(3) Uani 1 1 d . . . . .
C64 C 0.46858(13) 0.32193(9) 0.21047(8) 0.0147(3) Uani 1 1 d . . . . .
C65 C 0.14097(15) 0.51397(12) 0.50726(10) 0.0247(4) Uani 1 1 d . . . . .
H65 H 0.069779 0.536740 0.505682 0.030 Uiso 1 1 calc R U . . .
C66 C 0.63244(13) 0.36831(10) 0.30132(9) 0.0171(3) Uani 1 1 d . . . . .
H66A H 0.686648 0.338531 0.268661 0.020 Uiso 1 1 calc R U . . .
H66B H 0.662551 0.419409 0.300413 0.020 Uiso 1 1 calc R U . . .
C67 C 0.51637(14) -0.05325(10) 0.31040(10) 0.0224(4) Uani 1 1 d . . . . .
H67 H 0.505296 -0.108203 0.329178 0.027 Uiso 1 1 calc R U . . .
C68 C 0.80703(15) -0.17559(10) 0.32813(9) 0.0207(3) Uani 1 1 d . . . . .
H68 H 0.837690 -0.138145 0.348648 0.025 Uiso 1 1 calc R U . . .
C69 C 0.82051(15) 0.61975(10) 0.14956(10) 0.0223(4) Uani 1 1 d . . . . .
H69A H 0.895571 0.613143 0.124159 0.033 Uiso 1 1 calc R U . . .
H69B H 0.811154 0.660785 0.179188 0.033 Uiso 1 1 calc R U . . .
H69C H 0.780859 0.635891 0.114981 0.033 Uiso 1 1 calc R U . . .
C70 C 0.98963(14) -0.03944(10) 0.24554(9) 0.0185(3) Uani 1 1 d . . . . .
H70 H 1.013373 -0.071816 0.209752 0.022 Uiso 1 1 calc R U . . .
C71 C 0.89005(13) 0.09784(10) 0.41319(9) 0.0156(3) Uani 1 1 d . . . . .
C72 C 0.98622(15) 0.22096(10) 0.33164(9) 0.0204(3) Uani 1 1 d . . . . .
H72 H 0.983217 0.191396 0.293876 0.025 Uiso 1 1 calc R U . . .
C73 C 0.47933(16) 0.09259(11) 0.11330(10) 0.0258(4) Uani 1 1 d . . . . .
H73A H 0.549962 0.114052 0.099275 0.039 Uiso 1 1 calc R U . . .
H73B H 0.443155 0.116764 0.078126 0.039 Uiso 1 1 calc R U . . .
H73C H 0.485359 0.034722 0.115593 0.039 Uiso 1 1 calc R U . . .
C74 C 0.34817(15) 0.33132(11) 0.13820(10) 0.0223(4) Uani 1 1 d . . . . .
H74 H 0.307410 0.363350 0.111120 0.027 Uiso 1 1 calc R U . . .
C75 C 0.80094(14) -0.01163(10) 0.16725(9) 0.0174(3) Uani 1 1 d . . . . .
C76 C 0.60685(15) 0.31954(10) 0.37799(9) 0.0204(3) Uani 1 1 d . . . . .
H76A H 0.583177 0.357097 0.412121 0.024 Uiso 1 1 calc R U . . .
H76B H 0.672765 0.292349 0.384625 0.024 Uiso 1 1 calc R U . . .
C77 C 0.75093(15) -0.05188(10) 0.13298(9) 0.0201(3) Uani 1 1 d . . . . .
H77 H 0.739010 -0.025526 0.089639 0.024 Uiso 1 1 calc R U . . .
C78 C 1.10211(15) 0.22292(12) 0.32927(11) 0.0281(4) Uani 1 1 d . . . . .
H78A H 1.107126 0.252392 0.365422 0.042 Uiso 1 1 calc R U . . .
H78B H 1.143159 0.249280 0.281956 0.042 Uiso 1 1 calc R U . . .
H78C H 1.130062 0.168343 0.338905 0.042 Uiso 1 1 calc R U . . .
C79 C 0.89739(15) -0.08741(11) 0.49286(10) 0.0234(4) Uani 1 1 d . . . . .
H79A H 0.951266 -0.076319 0.446440 0.035 Uiso 1 1 calc R U . . .
H79B H 0.873800 -0.141936 0.500925 0.035 Uiso 1 1 calc R U . . .
H79C H 0.927281 -0.081555 0.530549 0.035 Uiso 1 1 calc R U . . .
C80 C 1.10431(14) 0.39301(12) 0.04483(11) 0.0259(4) Uani 1 1 d . . . . .
H80A H 1.098546 0.441255 0.010585 0.039 Uiso 1 1 calc R U . . .
H80B H 1.170477 0.363800 0.025661 0.039 Uiso 1 1 calc R U . . .
H80C H 1.103569 0.407787 0.089891 0.039 Uiso 1 1 calc R U . . .
C81 C 0.70864(18) -0.21017(13) 0.38580(11) 0.0341(5) Uani 1 1 d . . . . .
H81A H 0.679248 -0.249608 0.368152 0.051 Uiso 1 1 calc R U . . .
H81B H 0.655922 -0.167234 0.397578 0.051 Uiso 1 1 calc R U . . .
H81C H 0.727816 -0.235775 0.428577 0.051 Uiso 1 1 calc R U . . .
C82 C 0.40499(14) 0.36593(10) 0.17155(9) 0.0184(3) Uani 1 1 d . . . . .
H82 H 0.400582 0.422222 0.167830 0.022 Uiso 1 1 calc R U . . .
C83 C 1.01915(16) 0.26467(11) 0.11108(11) 0.0289(4) Uani 1 1 d . . . . .
H83A H 1.016396 0.278990 0.156709 0.043 Uiso 1 1 calc R U . . .
H83B H 1.085962 0.235898 0.092559 0.043 Uiso 1 1 calc R U . . .
H83C H 0.960202 0.230633 0.118120 0.043 Uiso 1 1 calc R U . . .
C84 C 0.16922(18) 0.54717(14) 0.56369(10) 0.0340(5) Uani 1 1 d . . . . .
H84A H 0.234124 0.520382 0.571016 0.051 Uiso 1 1 calc R U . . .
H84B H 0.111715 0.538149 0.608511 0.051 Uiso 1 1 calc R U . . .
H84C H 0.180104 0.604463 0.548082 0.051 Uiso 1 1 calc R U . . .
C85 C 0.73227(19) 0.18465(14) 0.66012(12) 0.0360(5) Uani 1 1 d . . . . .
H85A H 0.668224 0.173588 0.649821 0.054 Uiso 1 1 calc R U . . .
H85B H 0.714264 0.220019 0.695492 0.054 Uiso 1 1 calc R U . . .
H85C H 0.763765 0.134584 0.678956 0.054 Uiso 1 1 calc R U . . .
C86 C 0.54766(17) 0.56065(13) 0.40445(12) 0.0328(5) Uani 1 1 d . . . . .
H86A H 0.508069 0.585984 0.445149 0.049 Uiso 1 1 calc R U . . .
H86B H 0.622289 0.573376 0.390686 0.049 Uiso 1 1 calc R U . . .
H86C H 0.540648 0.502794 0.417730 0.049 Uiso 1 1 calc R U . . .
C87 C 0.74573(19) -0.18477(12) 0.04748(11) 0.0313(4) Uani 1 1 d . . . . .
H87A H 0.760164 -0.132237 0.017328 0.047 Uiso 1 1 calc R U . . .
H87B H 0.714286 -0.217733 0.024793 0.047 Uiso 1 1 calc R U . . .
H87C H 0.811815 -0.210460 0.053664 0.047 Uiso 1 1 calc R U . . .
C88 C 0.50412(15) 0.59141(13) 0.34198(10) 0.0261(4) Uani 1 1 d . . . . .
H88 H 0.552229 0.570905 0.299361 0.031 Uiso 1 1 calc R U . . .
C89 C 0.88850(18) -0.24251(13) 0.31017(11) 0.0336(5) Uani 1 1 d . . . . .
H89A H 0.860505 -0.280298 0.289943 0.050 Uiso 1 1 calc R U . . .
H89B H 0.904322 -0.270105 0.353616 0.050 Uiso 1 1 calc R U . . .
H89C H 0.953174 -0.220259 0.275384 0.050 Uiso 1 1 calc R U . . .
C90 C 0.56512(19) -0.13603(13) 0.11169(14) 0.0375(5) Uani 1 1 d . . . . .
H90A H 0.514204 -0.134914 0.158793 0.056 Uiso 1 1 calc R U . . .
H90B H 0.537083 -0.166587 0.085181 0.056 Uiso 1 1 calc R U . . .
H90C H 0.577438 -0.081468 0.085465 0.056 Uiso 1 1 calc R U . . .
C91 C 0.95110(16) 0.05790(11) 0.07247(11) 0.0283(4) Uani 1 1 d . . . . .
H91A H 0.997582 0.018607 0.091955 0.042 Uiso 1 1 calc R U . . .
H91B H 0.986318 0.108826 0.053948 0.042 Uiso 1 1 calc R U . . .
H91C H 0.935084 0.039067 0.033786 0.042 Uiso 1 1 calc R U . . .
C92 C 0.90978(18) 0.24382(14) 0.60744(12) 0.0352(5) Uani 1 1 d . . . . .
H92A H 0.943894 0.194223 0.624706 0.053 Uiso 1 1 calc R U . . .
H92B H 0.890507 0.277803 0.643957 0.053 Uiso 1 1 calc R U . . .
H92C H 0.958608 0.271716 0.563771 0.053 Uiso 1 1 calc R U . . .
B1 B 0.52057(15) 0.25525(11) 0.39755(10) 0.0164(4) Uani 1 1 d . . . . .
C94 C 0.1329(2) 0.42321(13) 0.52807(12) 0.0414(6) Uani 1 1 d . . . . .
H94A H 0.201428 0.399308 0.530890 0.062 Uiso 1 1 calc R U . . .
H94B H 0.112286 0.402430 0.492076 0.062 Uiso 1 1 calc R U . . .
H94C H 0.079751 0.409891 0.574551 0.062 Uiso 1 1 calc R U . . .
C95 C 0.0184(2) 0.79495(16) 0.10679(14) 0.0478(6) Uani 1 1 d . . . . .
H95A H -0.030150 0.836618 0.127177 0.072 Uiso 1 1 calc R U . . .
H95B H -0.012070 0.742712 0.128411 0.072 Uiso 1 1 calc R U . . .
H95C H 0.030090 0.803621 0.055164 0.072 Uiso 1 1 calc R U . . .
C96 C 0.1213(2) 0.79782(14) 0.12145(14) 0.0435(6) Uani 1 1 d . . . . .
H96A H 0.109995 0.787568 0.173579 0.052 Uiso 1 1 calc R U . . .
H96B H 0.170552 0.755867 0.100787 0.052 Uiso 1 1 calc R U . . .
C97 C 0.2655(2) 0.87712(17) 0.10222(15) 0.0492(6) Uani 1 1 d . . . . .
H97A H 0.314148 0.834356 0.082503 0.059 Uiso 1 1 calc R U . . .
H97B H 0.257830 0.870611 0.153746 0.059 Uiso 1 1 calc R U . . .
C98 C 0.5058(2) 0.68236(17) 0.32543(16) 0.0588(8) Uani 1 1 d . . . . .
H98A H 0.474592 0.702190 0.286750 0.088 Uiso 1 1 calc R U . . .
H98B H 0.578905 0.699220 0.310858 0.088 Uiso 1 1 calc R U . . .
H98C H 0.465144 0.703971 0.368087 0.088 Uiso 1 1 calc R U . . .
C99 C 0.3080(3) 0.95674(18) 0.06482(16) 0.0574(8) Uani 1 1 d . . . . .
H99A H 0.316202 0.962264 0.013797 0.086 Uiso 1 1 calc R U . . .
H99B H 0.376776 0.961659 0.071581 0.086 Uiso 1 1 calc R U . . .
H99C H 0.259068 0.998600 0.084515 0.086 Uiso 1 1 calc R U . . .

loop_
_atom_site_aniso_label
_atom_site_aniso_U_11
_atom_site_aniso_U_22
_atom_site_aniso_U_33
_atom_site_aniso_U_23
_atom_site_aniso_U_13
_atom_site_aniso_U_12
Ge2 0.01166(8) 0.00953(7) 0.01271(8) -0.00120(6) -0.00196(6) -0.00043(6)
Ge1 0.01226(8) 0.01113(8) 0.01615(8) -0.00190(6) -0.00181(6) 0.00021(6)
Cl2 0.01902(19) 0.01249(16) 0.02032(19) -0.00050(14) -0.00187(15) -0.00158(14)
O1 0.0141(6) 0.0101(5) 0.0214(6) -0.0035(4) -0.0059(5) 0.0000(4)
O2 0.0493(10) 0.0335(8) 0.0384(9) -0.0047(7) -0.0144(8) -0.0041(7)
C2 0.0176(8) 0.0136(7) 0.0170(7) 0.0008(6) -0.0066(6) -0.0020(6)
C3 0.0181(8) 0.0148(7) 0.0147(7) -0.0045(6) -0.0024(6) -0.0014(6)
C4 0.0166(8) 0.0169(7) 0.0166(8) 0.0001(6) -0.0012(6) 0.0023(6)
C5 0.0132(7) 0.0138(7) 0.0170(7) -0.0051(6) -0.0012(6) 0.0004(6)
C6 0.0126(8) 0.0166(8) 0.0298(9) -0.0059(7) -0.0027(7) 0.0000(6)
C7 0.0143(8) 0.0154(7) 0.0136(7) -0.0010(6) -0.0026(6) -0.0038(6)
C8 0.0142(7) 0.0129(7) 0.0122(7) -0.0008(5) -0.0015(6) -0.0029(6)
C9 0.0114(7) 0.0118(7) 0.0114(7) -0.0003(5) -0.0021(5) -0.0020(5)
C10 0.0160(8) 0.0150(7) 0.0212(8) -0.0063(6) -0.0049(6) -0.0031(6)
C11 0.0139(8) 0.0154(7) 0.0154(7) -0.0021(6) -0.0013(6) -0.0009(6)
C12 0.0207(9) 0.0193(8) 0.0266(9) -0.0008(7) -0.0029(7) -0.0035(7)
C13 0.0150(8) 0.0136(7) 0.0190(8) -0.0045(6) -0.0024(6) -0.0022(6)
C14 0.0117(7) 0.0114(7) 0.0131(7) -0.0032(5) -0.0039(6) -0.0026(5)
C15 0.0161(8) 0.0176(8) 0.0167(8) -0.0022(6) -0.0023(6) 0.0020(6)
C16 0.0137(7) 0.0119(7) 0.0154(7) -0.0040(6) -0.0024(6) 0.0005(6)
C17 0.0185(8) 0.0167(8) 0.0170(8) -0.0025(6) -0.0010(6) 0.0036(6)
C18 0.0111(7) 0.0166(7) 0.0163(7) -0.0054(6) -0.0032(6) -0.0012(6)
C19 0.0141(8) 0.0206(8) 0.0190(8) -0.0041(6) -0.0046(6) -0.0018(6)
C20 0.0149(8) 0.0128(7) 0.0197(8) -0.0030(6) -0.0059(6) 0.0000(6)
C21 0.0158(8) 0.0193(8) 0.0185(8) -0.0022(6) -0.0040(6) -0.0004(6)
C22 0.0166(8) 0.0148(7) 0.0168(8) 0.0005(6) -0.0002(6) -0.0003(6)
C23 0.0155(8) 0.0132(7) 0.0117(7) -0.0009(5) -0.0031(6) -0.0030(6)
C24 0.0398(12) 0.0266(9) 0.0201(9) -0.0002(7) -0.0159(8) -0.0077(8)
C25 0.0207(8) 0.0203(8) 0.0166(8) -0.0060(6) -0.0046(6) 0.0022(7)
C26 0.0140(7) 0.0105(7) 0.0166(7) -0.0012(6) -0.0017(6) -0.0009(6)
C27 0.0147(8) 0.0141(7) 0.0190(8) -0.0051(6) -0.0017(6) -0.0006(6)
C28 0.0156(8) 0.0150(7) 0.0200(8) -0.0052(6) -0.0039(6) 0.0003(6)
C29 0.0169(8) 0.0107(7) 0.0159(7) -0.0010(6) -0.0030(6) -0.0022(6)
C30 0.0172(8) 0.0142(7) 0.0197(8) -0.0015(6) -0.0051(6) -0.0022(6)
C31 0.0120(7) 0.0171(7) 0.0163(7) -0.0029(6) -0.0039(6) -0.0014(6)
C32 0.0144(8) 0.0108(7) 0.0172(7) -0.0034(6) -0.0009(6) -0.0013(6)
C33 0.0128(7) 0.0112(7) 0.0131(7) -0.0030(5) -0.0048(6) -0.0020(5)
C34 0.0172(8) 0.0156(8) 0.0226(8) -0.0016(6) -0.0027(7) 0.0000(6)
C35 0.0173(8) 0.0143(7) 0.0173(8) -0.0031(6) -0.0025(6) -0.0014(6)
C36 0.0224(9) 0.0299(10) 0.0269(9) -0.0077(8) -0.0050(7) -0.0081(8)
C37 0.0168(8) 0.0163(7) 0.0157(7) -0.0042(6) -0.0064(6) -0.0013(6)
C38 0.0156(8) 0.0114(7) 0.0179(7) -0.0015(6) -0.0030(6) -0.0013(6)
C39 0.0185(8) 0.0160(8) 0.0295(9) -0.0057(7) -0.0050(7) -0.0048(6)
C40 0.0140(8) 0.0197(8) 0.0169(8) -0.0052(6) -0.0008(6) 0.0009(6)
C41 0.0140(8) 0.0180(8) 0.0195(8) -0.0022(6) -0.0017(6) -0.0002(6)
C42 0.0133(7) 0.0130(7) 0.0141(7) -0.0027(6) -0.0012(6) -0.0005(6)
C43 0.0168(8) 0.0161(7) 0.0191(8) -0.0030(6) -0.0050(6) -0.0003(6)
C44 0.0224(9) 0.0230(8) 0.0198(8) -0.0065(7) -0.0093(7) -0.0028(7)
C45 0.0152(8) 0.0165(8) 0.0259(9) -0.0037(6) -0.0066(7) -0.0021(6)
C46 0.0300(10) 0.0157(8) 0.0266(9) -0.0070(7) -0.0120(8) -0.0008(7)
C100 0.0261(9) 0.0156(8) 0.0216(8) -0.0011(6) -0.0054(7) 0.0000(7)
C48 0.0109(7) 0.0137(7) 0.0148(7) -0.0038(6) -0.0036(6) -0.0024(5)
C49 0.0149(8) 0.0136(7) 0.0165(7) -0.0034(6) -0.0029(6) 0.0002(6)
C50 0.0135(8) 0.0151(7) 0.0201(8) -0.0026(6) -0.0058(6) 0.0000(6)
C51 0.0281(10) 0.0219(9) 0.0251(9) -0.0097(7) -0.0053(8) 0.0017(7)
C52 0.0316(10) 0.0157(8) 0.0254(9) -0.0008(7) -0.0057(8) -0.0038(7)
C53 0.0221(9) 0.0205(8) 0.0252(9) -0.0061(7) -0.0104(7) -0.0034(7)
C54 0.0216(9) 0.0199(8) 0.0215(8) -0.0083(7) -0.0065(7) -0.0029(7)
C55 0.0166(8) 0.0145(7) 0.0182(8) -0.0005(6) 0.0006(6) 0.0022(6)
C56 0.0278(10) 0.0296(10) 0.0319(10) -0.0059(8) -0.0160(8) 0.0054(8)
C57 0.0214(9) 0.0140(7) 0.0248(9) -0.0044(6) -0.0058(7) -0.0018(6)
C58 0.0219(9) 0.0135(7) 0.0211(8) -0.0043(6) -0.0044(7) -0.0025(6)
C59 0.0215(9) 0.0135(7) 0.0179(8) -0.0020(6) -0.0029(6) -0.0015(6)
C60 0.0233(9) 0.0155(7) 0.0211(8) -0.0069(6) -0.0056(7) -0.0002(6)
C61 0.0192(9) 0.0219(9) 0.0369(11) -0.0030(8) -0.0099(8) -0.0053(7)
C62 0.0179(8) 0.0197(8) 0.0221(8) -0.0070(7) -0.0063(7) 0.0014(6)
C63 0.0130(7) 0.0148(7) 0.0168(7) -0.0037(6) -0.0004(6) -0.0004(6)
C64 0.0143(8) 0.0126(7) 0.0158(7) -0.0025(6) -0.0022(6) -0.0018(6)
C65 0.0196(9) 0.0293(9) 0.0186(8) -0.0005(7) 0.0004(7) 0.0033(7)
C66 0.0154(8) 0.0136(7) 0.0211(8) -0.0001(6) -0.0051(6) -0.0024(6)
C67 0.0212(9) 0.0129(7) 0.0303(9) -0.0021(7) -0.0041(7) -0.0025(6)
C68 0.0277(9) 0.0154(8) 0.0194(8) -0.0011(6) -0.0075(7) -0.0054(7)
C69 0.0278(10) 0.0165(8) 0.0242(9) -0.0050(7) -0.0086(7) -0.0035(7)
C70 0.0181(8) 0.0136(7) 0.0219(8) -0.0060(6) -0.0016(7) -0.0007(6)
C71 0.0137(7) 0.0146(7) 0.0185(8) -0.0035(6) -0.0046(6) 0.0001(6)
C72 0.0248(9) 0.0147(7) 0.0192(8) -0.0024(6) -0.0022(7) -0.0040(7)
C73 0.0305(10) 0.0233(9) 0.0250(9) -0.0113(7) -0.0068(8) 0.0024(8)
C74 0.0242(9) 0.0190(8) 0.0261(9) -0.0012(7) -0.0129(7) -0.0006(7)
C75 0.0183(8) 0.0134(7) 0.0179(8) -0.0038(6) -0.0014(6) 0.0008(6)
C76 0.0234(9) 0.0174(8) 0.0211(8) -0.0003(6) -0.0092(7) -0.0025(7)
C77 0.0256(9) 0.0160(8) 0.0189(8) -0.0027(6) -0.0074(7) 0.0004(7)
C78 0.0234(10) 0.0250(9) 0.0293(10) -0.0017(8) 0.0013(8) -0.0059(8)
C79 0.0223(9) 0.0168(8) 0.0289(9) -0.0018(7) -0.0064(7) 0.0008(7)
C80 0.0145(8) 0.0266(9) 0.0321(10) -0.0064(8) 0.0009(7) -0.0021(7)
C81 0.0378(12) 0.0317(11) 0.0224(9) 0.0070(8) -0.0011(8) -0.0008(9)
C82 0.0192(8) 0.0134(7) 0.0219(8) -0.0024(6) -0.0056(7) -0.0002(6)
C83 0.0229(10) 0.0227(9) 0.0305(10) -0.0010(8) 0.0032(8) 0.0066(7)
C84 0.0326(11) 0.0458(12) 0.0189(9) -0.0087(8) -0.0020(8) 0.0090(9)
C85 0.0370(12) 0.0389(12) 0.0300(11) -0.0152(9) -0.0008(9) -0.0036(10)
C86 0.0262(10) 0.0362(11) 0.0433(12) -0.0129(9) -0.0182(9) 0.0019(9)
C87 0.0462(13) 0.0237(9) 0.0278(10) -0.0099(8) -0.0129(9) -0.0015(9)
C88 0.0166(9) 0.0431(11) 0.0212(9) -0.0137(8) -0.0033(7) -0.0046(8)
C89 0.0370(12) 0.0311(11) 0.0287(10) 0.0018(8) -0.0109(9) 0.0079(9)
C90 0.0393(13) 0.0284(11) 0.0581(15) -0.0220(10) -0.0269(11) 0.0059(9)
C91 0.0266(10) 0.0211(9) 0.0276(10) -0.0020(7) 0.0042(8) 0.0000(7)
C92 0.0345(12) 0.0395(12) 0.0355(11) -0.0201(10) -0.0070(9) -0.0048(9)
B1 0.0186(9) 0.0166(8) 0.0120(8) -0.0032(6) -0.0016(7) 0.0005(7)
C94 0.0422(13) 0.0312(11) 0.0339(11) 0.0056(9) 0.0064(10) -0.0009(10)
C95 0.0574(17) 0.0436(14) 0.0391(13) -0.0064(11) -0.0052(12) -0.0181(12)
C96 0.0470(14) 0.0289(11) 0.0420(13) -0.0041(10) 0.0024(11) 0.0033(10)
C97 0.0474(15) 0.0558(16) 0.0491(15) -0.0110(12) -0.0209(12) 0.0019(13)
C98 0.0671(19) 0.0549(17) 0.0635(17) 0.0233(13) -0.0408(15) -0.0447(15)
C99 0.070(2) 0.0582(18) 0.0609(18) -0.0136(14) -0.0383(16) -0.0139(15)

_geom_special_details            
;
 All esds (except the esd in the dihedral angle between two l.s. planes)
 are estimated using the full covariance matrix.  The cell esds are taken
 into account individually in the estimation of esds in distances, angles
 and torsion angles; correlations between esds in cell parameters are only
 used when they are defined by crystal symmetry.  An approximate (isotropic)
 treatment of cell esds is used for estimating esds involving l.s. planes.
;

loop_
_geom_bond_atom_site_label_1
_geom_bond_atom_site_label_2
_geom_bond_distance
_geom_bond_site_symmetry_2
_geom_bond_publ_flag
Ge2 C66 1.9447(17) . ?
Ge2 C55 1.9659(16) . ?
Ge2 C64 1.9884(17) . ?
Ge2 C33 1.9942(15) . ?
Ge1 C63 1.9451(17) . ?
Ge1 C15 1.9556(17) . ?
Ge1 C26 1.9943(16) . ?
Ge1 Cl2 2.1725(4) . ?
O1 C32 1.3983(18) . ?
O1 C42 1.402(2) . ?
O2 C96 1.398(3) . ?
O2 C97 1.429(3) . ?
C2 C20 1.384(2) . ?
C2 C7 1.386(2) . ?
C2 H2 0.9500 . ?
C3 C11 1.389(2) . ?
C3 C23 1.400(2) . ?
C3 H3 0.9500 . ?
C4 C15 1.538(2) . ?
C4 B1 1.573(2) . ?
C4 H4A 0.9900 . ?
C4 H4B 0.9900 . ?
C5 C75 1.409(2) . ?
C5 C35 1.411(2) . ?
C5 C29 1.504(2) . ?
C6 C70 1.381(3) . ?
C6 C45 1.382(2) . ?
C6 H6 0.9500 . ?
C7 C14 1.401(2) . ?
C7 H7 0.9500 . ?
C8 C31 1.397(2) . ?
C8 C9 1.417(2) . ?
C8 C18 1.526(2) . ?
C9 C23 1.411(2) . ?
C9 C14 1.511(2) . ?
C10 C13 1.520(2) . ?
C10 C27 1.523(2) . ?
C10 C61 1.539(2) . ?
C10 C73 1.548(2) . ?
C11 C31 1.395(2) . ?
C11 C40 1.522(2) . ?
C12 C30 1.529(2) . ?
C12 H12A 0.9800 . ?
C12 H12B 0.9800 . ?
C12 H12C 0.9800 . ?
C13 C42 1.396(2) . ?
C13 C53 1.398(2) . ?
C14 C33 1.420(2) . ?
C15 H15A 0.9900 . ?
C15 H15B 0.9900 . ?
C16 C49 1.405(2) . ?
C16 C28 1.413(2) . ?
C16 C48 1.502(2) . ?
C17 C25 1.387(3) . ?
C17 C41 1.389(3) . ?
C17 C65 1.520(2) . ?
C18 C69 1.533(2) . ?
C18 C44 1.533(2) . ?
C18 H18 1.0000 . ?
C19 C49 1.525(2) . ?
C19 C36 1.530(3) . ?
C19 C56 1.531(3) . ?
C19 H19 1.0000 . ?
C20 C48 1.397(2) . ?
C20 H20 0.9500 . ?
C21 C62 1.393(2) . ?
C21 C50 1.399(2) . ?
C21 H21 0.9500 . ?
C22 C55 1.542(2) . ?
C22 B1 1.578(3) . ?
C22 H22A 0.9900 . ?
C22 H22B 0.9900 . ?
C23 C37 1.518(2) . ?
C24 C37 1.538(2) . ?
C24 H24A 0.9800 . ?
C24 H24B 0.9800 . ?
C24 H24C 0.9800 . ?
C25 C28 1.397(2) . ?
C25 H25 0.9500 . ?
C26 C38 1.415(2) . ?
C26 C29 1.420(2) . ?
C27 C32 1.393(2) . ?
C27 C39 1.401(2) . ?
C28 C88 1.526(3) . ?
C29 C70 1.398(2) . ?
C30 C50 1.533(2) . ?
C30 C79 1.533(2) . ?
C30 H30 1.0000 . ?
C31 H31 0.9500 . ?
C32 C63 1.414(2) . ?
C33 C48 1.421(2) . ?
C34 C67 1.382(3) . ?
C34 C63 1.395(2) . ?
C34 H34 0.9500 . ?
C35 C58 1.394(2) . ?
C35 C68 1.528(2) . ?
C36 H36A 0.9800 . ?
C36 H36B 0.9800 . ?
C36 H36C 0.9800 . ?
C37 C54 1.537(2) . ?
C37 H37 1.0000 . ?
C38 C45 1.397(2) . ?
C38 C71 1.504(2) . ?
C39 C67 1.383(3) . ?
C39 H39 0.9500 . ?
C40 C83 1.527(2) . ?
C40 C80 1.529(3) . ?
C40 H40 1.0000 . ?
C41 C49 1.400(2) . ?
C41 H41 0.9500 . ?
C42 C64 1.418(2) . ?
C43 C57 1.397(2) . ?
C43 C71 1.407(2) . ?
C43 C72 1.525(2) . ?
C44 H44A 0.9800 . ?
C44 H44B 0.9800 . ?
C44 H44C 0.9800 . ?
C45 H45 0.9500 . ?
C46 C60 1.521(3) . ?
C46 C90 1.528(3) . ?
C46 C87 1.532(3) . ?
C46 H46 1.0000 . ?
C100 C59 1.527(2) . ?
C100 H10A 0.9800 . ?
C100 H10B 0.9800 . ?
C100 H10C 0.9800 . ?
C50 C71 1.415(2) . ?
C51 C92 1.521(3) . ?
C51 C85 1.526(3) . ?
C51 C62 1.526(2) . ?
C51 H51 1.0000 . ?
C52 C72 1.533(2) . ?
C52 H52A 0.9800 . ?
C52 H52B 0.9800 . ?
C52 H52C 0.9800 . ?
C53 C74 1.379(2) . ?
C53 H53 0.9500 . ?
C54 H54A 0.9800 . ?
C54 H54B 0.9800 . ?
C54 H54C 0.9800 . ?
C55 H55A 0.9900 . ?
C55 H55B 0.9900 . ?
C56 H56A 0.9800 . ?
C56 H56B 0.9800 . ?
C56 H56C 0.9800 . ?
C57 C62 1.393(2) . ?
C57 H57 0.9500 . ?
C58 C60 1.391(2) . ?
C58 H58 0.9500 . ?
C59 C75 1.523(2) . ?
C59 C91 1.534(2) . ?
C59 H59 1.0000 . ?
C60 C77 1.398(2) . ?
C61 H61A 0.9800 . ?
C61 H61B 0.9800 . ?
C61 H61C 0.9800 . ?
C64 C82 1.399(2) . ?
C65 C84 1.514(3) . ?
C65 C94 1.534(3) . ?
C65 H65 1.0000 . ?
C66 C76 1.550(2) . ?
C66 H66A 0.9900 . ?
C66 H66B 0.9900 . ?
C67 H67 0.9500 . ?
C68 C89 1.521(3) . ?
C68 C81 1.532(3) . ?
C68 H68 1.0000 . ?
C69 H69A 0.9800 . ?
C69 H69B 0.9800 . ?
C69 H69C 0.9800 . ?
C70 H70 0.9500 . ?
C72 C78 1.534(3) . ?
C72 H72 1.0000 . ?
C73 H73A 0.9800 . ?
C73 H73B 0.9800 . ?
C73 H73C 0.9800 . ?
C74 C82 1.385(3) . ?
C74 H74 0.9500 . ?
C75 C77 1.393(3) . ?
C76 B1 1.573(3) . ?
C76 H76A 0.9900 . ?
C76 H76B 0.9900 . ?
C77 H77 0.9500 . ?
C78 H78A 0.9800 . ?
C78 H78B 0.9800 . ?
C78 H78C 0.9800 . ?
C79 H79A 0.9800 . ?
C79 H79B 0.9800 . ?
C79 H79C 0.9800 . ?
C80 H80A 0.9800 . ?
C80 H80B 0.9800 . ?
C80 H80C 0.9800 . ?
C81 H81A 0.9800 . ?
C81 H81B 0.9800 . ?
C81 H81C 0.9800 . ?
C82 H82 0.9500 . ?
C83 H83A 0.9800 . ?
C83 H83B 0.9800 . ?
C83 H83C 0.9800 . ?
C84 H84A 0.9800 . ?
C84 H84B 0.9800 . ?
C84 H84C 0.9800 . ?
C85 H85A 0.9800 . ?
C85 H85B 0.9800 . ?
C85 H85C 0.9800 . ?
C86 C88 1.522(3) . ?
C86 H86A 0.9800 . ?
C86 H86B 0.9800 . ?
C86 H86C 0.9800 . ?
C87 H87A 0.9800 . ?
C87 H87B 0.9800 . ?
C87 H87C 0.9800 . ?
C88 C98 1.529(3) . ?
C88 H88 1.0000 . ?
C89 H89A 0.9800 . ?
C89 H89B 0.9800 . ?
C89 H89C 0.9800 . ?
C90 H90A 0.9800 . ?
C90 H90B 0.9800 . ?
C90 H90C 0.9800 . ?
C91 H91A 0.9800 . ?
C91 H91B 0.9800 . ?
C91 H91C 0.9800 . ?
C92 H92A 0.9800 . ?
C92 H92B 0.9800 . ?
C92 H92C 0.9800 . ?
C94 H94A 0.9800 . ?
C94 H94B 0.9800 . ?
C94 H94C 0.9800 . ?
C95 C96 1.495(4) . ?
C95 H95A 0.9800 . ?
C95 H95B 0.9800 . ?
C95 H95C 0.9800 . ?
C96 H96A 0.9900 . ?
C96 H96B 0.9900 . ?
C97 C99 1.492(4) . ?
C97 H97A 0.9900 . ?
C97 H97B 0.9900 . ?
C98 H98A 0.9800 . ?
C98 H98B 0.9800 . ?
C98 H98C 0.9800 . ?
C99 H99A 0.9800 . ?
C99 H99B 0.9800 . ?
C99 H99C 0.9800 . ?

loop_
_geom_angle_atom_site_label_1
_geom_angle_atom_site_label_2
_geom_angle_atom_site_label_3
_geom_angle
_geom_angle_site_symmetry_1
_geom_angle_site_symmetry_3
_geom_angle_publ_flag
C66 Ge2 C55 101.83(7) . . ?
C66 Ge2 C64 123.79(7) . . ?
C55 Ge2 C64 99.52(7) . . ?
C66 Ge2 C33 109.00(7) . . ?
C55 Ge2 C33 119.53(6) . . ?
C64 Ge2 C33 104.09(6) . . ?
C63 Ge1 C15 105.98(7) . . ?
C63 Ge1 C26 116.30(7) . . ?
C15 Ge1 C26 117.18(7) . . ?
C63 Ge1 Cl2 107.43(5) . . ?
C15 Ge1 Cl2 111.54(5) . . ?
C26 Ge1 Cl2 97.93(5) . . ?
C32 O1 C42 119.03(13) . . ?
C96 O2 C97 112.2(2) . . ?
C20 C2 C7 119.23(15) . . ?
C20 C2 H2 120.4 . . ?
C7 C2 H2 120.4 . . ?
C11 C3 C23 122.78(15) . . ?
C11 C3 H3 118.6 . . ?
C23 C3 H3 118.6 . . ?
C15 C4 B1 118.66(14) . . ?
C15 C4 H4A 107.6 . . ?
B1 C4 H4A 107.6 . . ?
C15 C4 H4B 107.6 . . ?
B1 C4 H4B 107.6 . . ?
H4A C4 H4B 107.1 . . ?
C75 C5 C35 119.99(16) . . ?
C75 C5 C29 120.85(14) . . ?
C35 C5 C29 118.48(15) . . ?
C70 C6 C45 119.06(16) . . ?
C70 C6 H6 120.5 . . ?
C45 C6 H6 120.5 . . ?
C2 C7 C14 121.64(14) . . ?
C2 C7 H7 119.2 . . ?
C14 C7 H7 119.2 . . ?
C31 C8 C9 119.38(14) . . ?
C31 C8 C18 118.51(15) . . ?
C9 C8 C18 121.81(14) . . ?
C23 C9 C8 119.30(14) . . ?
C23 C9 C14 121.65(14) . . ?
C8 C9 C14 118.55(13) . . ?
C13 C10 C27 109.89(14) . . ?
C13 C10 C61 110.49(14) . . ?
C27 C10 C61 110.38(14) . . ?
C13 C10 C73 108.20(14) . . ?
C27 C10 C73 108.34(14) . . ?
C61 C10 C73 109.48(15) . . ?
C3 C11 C31 117.56(15) . . ?
C3 C11 C40 120.79(15) . . ?
C31 C11 C40 121.64(15) . . ?
C30 C12 H12A 109.5 . . ?
C30 C12 H12B 109.5 . . ?
H12A C12 H12B 109.5 . . ?
C30 C12 H12C 109.5 . . ?
H12A C12 H12C 109.5 . . ?
H12B C12 H12C 109.5 . . ?
C42 C13 C53 118.81(15) . . ?
C42 C13 C10 122.74(15) . . ?
C53 C13 C10 118.41(15) . . ?
C7 C14 C33 119.48(14) . . ?
C7 C14 C9 115.65(13) . . ?
C33 C14 C9 124.62(13) . . ?
C4 C15 Ge1 113.18(12) . . ?
C4 C15 H15A 108.9 . . ?
Ge1 C15 H15A 108.9 . . ?
C4 C15 H15B 108.9 . . ?
Ge1 C15 H15B 108.9 . . ?
H15A C15 H15B 107.8 . . ?
C49 C16 C28 119.59(15) . . ?
C49 C16 C48 122.00(15) . . ?
C28 C16 C48 118.40(14) . . ?
C25 C17 C41 118.23(15) . . ?
C25 C17 C65 122.32(17) . . ?
C41 C17 C65 119.36(16) . . ?
C8 C18 C69 110.12(13) . . ?
C8 C18 C44 114.25(14) . . ?
C69 C18 C44 108.75(14) . . ?
C8 C18 H18 107.8 . . ?
C69 C18 H18 107.8 . . ?
C44 C18 H18 107.8 . . ?
C49 C19 C36 112.91(14) . . ?
C49 C19 C56 109.95(14) . . ?
C36 C19 C56 110.42(16) . . ?
C49 C19 H19 107.8 . . ?
C36 C19 H19 107.8 . . ?
C56 C19 H19 107.8 . . ?
C2 C20 C48 120.88(15) . . ?
C2 C20 H20 119.6 . . ?
C48 C20 H20 119.6 . . ?
C62 C21 C50 122.17(16) . . ?
C62 C21 H21 118.9 . . ?
C50 C21 H21 118.9 . . ?
C55 C22 B1 116.76(14) . . ?
C55 C22 H22A 108.1 . . ?
B1 C22 H22A 108.1 . . ?
C55 C22 H22B 108.1 . . ?
B1 C22 H22B 108.1 . . ?
H22A C22 H22B 107.3 . . ?
C3 C23 C9 118.85(15) . . ?
C3 C23 C37 119.29(14) . . ?
C9 C23 C37 121.71(14) . . ?
C37 C24 H24A 109.5 . . ?
C37 C24 H24B 109.5 . . ?
H24A C24 H24B 109.5 . . ?
C37 C24 H24C 109.5 . . ?
H24A C24 H24C 109.5 . . ?
H24B C24 H24C 109.5 . . ?
C17 C25 C28 121.65(17) . . ?
C17 C25 H25 119.2 . . ?
C28 C25 H25 119.2 . . ?
C38 C26 C29 117.72(14) . . ?
C38 C26 Ge1 116.19(11) . . ?
C29 C26 Ge1 124.78(12) . . ?
C32 C27 C39 118.45(16) . . ?
C32 C27 C10 121.80(14) . . ?
C39 C27 C10 119.57(15) . . ?
C25 C28 C16 119.26(16) . . ?
C25 C28 C88 119.71(16) . . ?
C16 C28 C88 120.99(15) . . ?
C70 C29 C26 119.91(16) . . ?
C70 C29 C5 113.19(14) . . ?
C26 C29 C5 126.75(15) . . ?
C12 C30 C50 113.97(14) . . ?
C12 C30 C79 109.14(14) . . ?
C50 C30 C79 111.60(14) . . ?
C12 C30 H30 107.3 . . ?
C50 C30 H30 107.3 . . ?
C79 C30 H30 107.3 . . ?
C11 C31 C8 122.09(16) . . ?
C11 C31 H31 119.0 . . ?
C8 C31 H31 119.0 . . ?
C27 C32 O1 122.02(14) . . ?
C27 C32 C63 120.69(15) . . ?
O1 C32 C63 117.29(15) . . ?
C14 C33 C48 117.92(14) . . ?
C14 C33 Ge2 120.32(11) . . ?
C48 C33 Ge2 121.66(11) . . ?
C67 C34 C63 122.28(17) . . ?
C67 C34 H34 118.9 . . ?
C63 C34 H34 118.9 . . ?
C58 C35 C5 118.70(15) . . ?
C58 C35 C68 119.02(15) . . ?
C5 C35 C68 122.18(16) . . ?
C19 C36 H36A 109.5 . . ?
C19 C36 H36B 109.5 . . ?
H36A C36 H36B 109.5 . . ?
C19 C36 H36C 109.5 . . ?
H36A C36 H36C 109.5 . . ?
H36B C36 H36C 109.5 . . ?
C23 C37 C54 112.77(14) . . ?
C23 C37 C24 110.49(14) . . ?
C54 C37 C24 109.80(14) . . ?
C23 C37 H37 107.9 . . ?
C54 C37 H37 107.9 . . ?
C24 C37 H37 107.9 . . ?
C45 C38 C26 120.25(15) . . ?
C45 C38 C71 115.90(15) . . ?
C26 C38 C71 123.80(14) . . ?
C67 C39 C27 121.75(17) . . ?
C67 C39 H39 119.1 . . ?
C27 C39 H39 119.1 . . ?
C11 C40 C83 111.30(14) . . ?
C11 C40 C80 112.83(14) . . ?
C83 C40 C80 110.10(16) . . ?
C11 C40 H40 107.4 . . ?
C83 C40 H40 107.4 . . ?
C80 C40 H40 107.4 . . ?
C17 C41 C49 122.17(16) . . ?
C17 C41 H41 118.9 . . ?
C49 C41 H41 118.9 . . ?
C13 C42 O1 121.41(14) . . ?
C13 C42 C64 121.54(15) . . ?
O1 C42 C64 117.04(14) . . ?
C57 C43 C71 118.47(15) . . ?
C57 C43 C72 118.77(15) . . ?
C71 C43 C72 122.74(15) . . ?
C18 C44 H44A 109.5 . . ?
C18 C44 H44B 109.5 . . ?
H44A C44 H44B 109.5 . . ?
C18 C44 H44C 109.5 . . ?
H44A C44 H44C 109.5 . . ?
H44B C44 H44C 109.5 . . ?
C6 C45 C38 121.28(17) . . ?
C6 C45 H45 119.4 . . ?
C38 C45 H45 119.4 . . ?
C60 C46 C90 112.16(15) . . ?
C60 C46 C87 111.48(16) . . ?
C90 C46 C87 110.04(17) . . ?
C60 C46 H46 107.7 . . ?
C90 C46 H46 107.7 . . ?
C87 C46 H46 107.7 . . ?
C59 C100 H10A 109.5 . . ?
C59 C100 H10B 109.5 . . ?
H10A C100 H10B 109.5 . . ?
C59 C100 H10C 109.5 . . ?
H10A C100 H10C 109.5 . . ?
H10B C100 H10C 109.5 . . ?
C20 C48 C33 120.44(14) . . ?
C20 C48 C16 117.74(14) . . ?
C33 C48 C16 121.57(14) . . ?
C41 C49 C16 118.79(16) . . ?
C41 C49 C19 119.00(15) . . ?
C16 C49 C19 122.20(14) . . ?
C21 C50 C71 118.67(15) . . ?
C21 C50 C30 120.32(15) . . ?
C71 C50 C30 121.01(15) . . ?
C92 C51 C85 109.91(18) . . ?
C92 C51 C62 111.20(16) . . ?
C85 C51 C62 114.06(16) . . ?
C92 C51 H51 107.1 . . ?
C85 C51 H51 107.1 . . ?
C62 C51 H51 107.1 . . ?
C72 C52 H52A 109.5 . . ?
C72 C52 H52B 109.5 . . ?
H52A C52 H52B 109.5 . . ?
C72 C52 H52C 109.5 . . ?
H52A C52 H52C 109.5 . . ?
H52B C52 H52C 109.5 . . ?
C74 C53 C13 121.30(17) . . ?
C74 C53 H53 119.3 . . ?
C13 C53 H53 119.3 . . ?
C37 C54 H54A 109.5 . . ?
C37 C54 H54B 109.5 . . ?
H54A C54 H54B 109.5 . . ?
C37 C54 H54C 109.5 . . ?
H54A C54 H54C 109.5 . . ?
H54B C54 H54C 109.5 . . ?
C22 C55 Ge2 105.51(10) . . ?
C22 C55 H55A 110.6 . . ?
Ge2 C55 H55A 110.6 . . ?
C22 C55 H55B 110.6 . . ?
Ge2 C55 H55B 110.6 . . ?
H55A C55 H55B 108.8 . . ?
C19 C56 H56A 109.5 . . ?
C19 C56 H56B 109.5 . . ?
H56A C56 H56B 109.5 . . ?
C19 C56 H56C 109.5 . . ?
H56A C56 H56C 109.5 . . ?
H56B C56 H56C 109.5 . . ?
C62 C57 C43 122.67(16) . . ?
C62 C57 H57 118.7 . . ?
C43 C57 H57 118.7 . . ?
C60 C58 C35 122.48(16) . . ?
C60 C58 H58 118.8 . . ?
C35 C58 H58 118.8 . . ?
C75 C59 C100 113.66(15) . . ?
C75 C59 C91 109.60(14) . . ?
C100 C59 C91 110.28(15) . . ?
C75 C59 H59 107.7 . . ?
C100 C59 H59 107.7 . . ?
C91 C59 H59 107.7 . . ?
C58 C60 C77 117.72(16) . . ?
C58 C60 C46 120.48(16) . . ?
C77 C60 C46 121.73(16) . . ?
C10 C61 H61A 109.5 . . ?
C10 C61 H61B 109.5 . . ?
H61A C61 H61B 109.5 . . ?
C10 C61 H61C 109.5 . . ?
H61A C61 H61C 109.5 . . ?
H61B C61 H61C 109.5 . . ?
C21 C62 C57 117.70(16) . . ?
C21 C62 C51 123.57(16) . . ?
C57 C62 C51 118.73(16) . . ?
C34 C63 C32 117.67(16) . . ?
C34 C63 Ge1 111.92(13) . . ?
C32 C63 Ge1 130.40(12) . . ?
C82 C64 C42 116.37(15) . . ?
C82 C64 Ge2 110.02(11) . . ?
C42 C64 Ge2 132.14(12) . . ?
C84 C65 C17 114.20(17) . . ?
C84 C65 C94 110.02(18) . . ?
C17 C65 C94 109.32(16) . . ?
C84 C65 H65 107.7 . . ?
C17 C65 H65 107.7 . . ?
C94 C65 H65 107.7 . . ?
C76 C66 Ge2 113.14(11) . . ?
C76 C66 H66A 109.0 . . ?
Ge2 C66 H66A 109.0 . . ?
C76 C66 H66B 109.0 . . ?
Ge2 C66 H66B 109.0 . . ?
H66A C66 H66B 107.8 . . ?
C34 C67 C39 118.47(16) . . ?
C34 C67 H67 120.8 . . ?
C39 C67 H67 120.8 . . ?
C89 C68 C35 110.79(15) . . ?
C89 C68 C81 109.18(16) . . ?
C35 C68 C81 113.71(16) . . ?
C89 C68 H68 107.6 . . ?
C35 C68 H68 107.6 . . ?
C81 C68 H68 107.6 . . ?
C18 C69 H69A 109.5 . . ?
C18 C69 H69B 109.5 . . ?
H69A C69 H69B 109.5 . . ?
C18 C69 H69C 109.5 . . ?
H69A C69 H69C 109.5 . . ?
H69B C69 H69C 109.5 . . ?
C6 C70 C29 121.43(16) . . ?
C6 C70 H70 119.3 . . ?
C29 C70 H70 119.3 . . ?
C43 C71 C50 120.26(15) . . ?
C43 C71 C38 120.47(14) . . ?
C50 C71 C38 119.15(14) . . ?
C43 C72 C52 112.71(15) . . ?
C43 C72 C78 110.65(15) . . ?
C52 C72 C78 109.31(15) . . ?
C43 C72 H72 108.0 . . ?
C52 C72 H72 108.0 . . ?
C78 C72 H72 108.0 . . ?
C10 C73 H73A 109.5 . . ?
C10 C73 H73B 109.5 . . ?
H73A C73 H73B 109.5 . . ?
C10 C73 H73C 109.5 . . ?
H73A C73 H73C 109.5 . . ?
H73B C73 H73C 109.5 . . ?
C53 C74 C82 118.75(17) . . ?
C53 C74 H74 120.6 . . ?
C82 C74 H74 120.6 . . ?
C77 C75 C5 119.05(15) . . ?
C77 C75 C59 120.62(15) . . ?
C5 C75 C59 120.00(16) . . ?
C66 C76 B1 115.74(15) . . ?
C66 C76 H76A 108.3 . . ?
B1 C76 H76A 108.3 . . ?
C66 C76 H76B 108.3 . . ?
B1 C76 H76B 108.3 . . ?
H76A C76 H76B 107.4 . . ?
C75 C77 C60 122.05(16) . . ?
C75 C77 H77 119.0 . . ?
C60 C77 H77 119.0 . . ?
C72 C78 H78A 109.5 . . ?
C72 C78 H78B 109.5 . . ?
H78A C78 H78B 109.5 . . ?
C72 C78 H78C 109.5 . . ?
H78A C78 H78C 109.5 . . ?
H78B C78 H78C 109.5 . . ?
C30 C79 H79A 109.5 . . ?
C30 C79 H79B 109.5 . . ?
H79A C79 H79B 109.5 . . ?
C30 C79 H79C 109.5 . . ?
H79A C79 H79C 109.5 . . ?
H79B C79 H79C 109.5 . . ?
C40 C80 H80A 109.5 . . ?
C40 C80 H80B 109.5 . . ?
H80A C80 H80B 109.5 . . ?
C40 C80 H80C 109.5 . . ?
H80A C80 H80C 109.5 . . ?
H80B C80 H80C 109.5 . . ?
C68 C81 H81A 109.5 . . ?
C68 C81 H81B 109.5 . . ?
H81A C81 H81B 109.5 . . ?
C68 C81 H81C 109.5 . . ?
H81A C81 H81C 109.5 . . ?
H81B C81 H81C 109.5 . . ?
C74 C82 C64 123.12(16) . . ?
C74 C82 H82 118.4 . . ?
C64 C82 H82 118.4 . . ?
C40 C83 H83A 109.5 . . ?
C40 C83 H83B 109.5 . . ?
H83A C83 H83B 109.5 . . ?
C40 C83 H83C 109.5 . . ?
H83A C83 H83C 109.5 . . ?
H83B C83 H83C 109.5 . . ?
C65 C84 H84A 109.5 . . ?
C65 C84 H84B 109.5 . . ?
H84A C84 H84B 109.5 . . ?
C65 C84 H84C 109.5 . . ?
H84A C84 H84C 109.5 . . ?
H84B C84 H84C 109.5 . . ?
C51 C85 H85A 109.5 . . ?
C51 C85 H85B 109.5 . . ?
H85A C85 H85B 109.5 . . ?
C51 C85 H85C 109.5 . . ?
H85A C85 H85C 109.5 . . ?
H85B C85 H85C 109.5 . . ?
C88 C86 H86A 109.5 . . ?
C88 C86 H86B 109.5 . . ?
H86A C86 H86B 109.5 . . ?
C88 C86 H86C 109.5 . . ?
H86A C86 H86C 109.5 . . ?
H86B C86 H86C 109.5 . . ?
C46 C87 H87A 109.5 . . ?
C46 C87 H87B 109.5 . . ?
H87A C87 H87B 109.5 . . ?
C46 C87 H87C 109.5 . . ?
H87A C87 H87C 109.5 . . ?
H87B C87 H87C 109.5 . . ?
C86 C88 C28 114.63(17) . . ?
C86 C88 C98 109.59(18) . . ?
C28 C88 C98 109.25(18) . . ?
C86 C88 H88 107.7 . . ?
C28 C88 H88 107.7 . . ?
C98 C88 H88 107.7 . . ?
C68 C89 H89A 109.5 . . ?
C68 C89 H89B 109.5 . . ?
H89A C89 H89B 109.5 . . ?
C68 C89 H89C 109.5 . . ?
H89A C89 H89C 109.5 . . ?
H89B C89 H89C 109.5 . . ?
C46 C90 H90A 109.5 . . ?
C46 C90 H90B 109.5 . . ?
H90A C90 H90B 109.5 . . ?
C46 C90 H90C 109.5 . . ?
H90A C90 H90C 109.5 . . ?
H90B C90 H90C 109.5 . . ?
C59 C91 H91A 109.5 . . ?
C59 C91 H91B 109.5 . . ?
H91A C91 H91B 109.5 . . ?
C59 C91 H91C 109.5 . . ?
H91A C91 H91C 109.5 . . ?
H91B C91 H91C 109.5 . . ?
C51 C92 H92A 109.5 . . ?
C51 C92 H92B 109.5 . . ?
H92A C92 H92B 109.5 . . ?
C51 C92 H92C 109.5 . . ?
H92A C92 H92C 109.5 . . ?
H92B C92 H92C 109.5 . . ?
C76 B1 C4 122.24(16) . . ?
C76 B1 C22 119.15(15) . . ?
C4 B1 C22 118.18(15) . . ?
C65 C94 H94A 109.5 . . ?
C65 C94 H94B 109.5 . . ?
H94A C94 H94B 109.5 . . ?
C65 C94 H94C 109.5 . . ?
H94A C94 H94C 109.5 . . ?
H94B C94 H94C 109.5 . . ?
C96 C95 H95A 109.5 . . ?
C96 C95 H95B 109.5 . . ?
H95A C95 H95B 109.5 . . ?
C96 C95 H95C 109.5 . . ?
H95A C95 H95C 109.5 . . ?
H95B C95 H95C 109.5 . . ?
O2 C96 C95 110.1(2) . . ?
O2 C96 H96A 109.6 . . ?
C95 C96 H96A 109.6 . . ?
O2 C96 H96B 109.6 . . ?
C95 C96 H96B 109.6 . . ?
H96A C96 H96B 108.1 . . ?
O2 C97 C99 107.9(2) . . ?
O2 C97 H97A 110.1 . . ?
C99 C97 H97A 110.1 . . ?
O2 C97 H97B 110.1 . . ?
C99 C97 H97B 110.1 . . ?
H97A C97 H97B 108.4 . . ?
C88 C98 H98A 109.5 . . ?
C88 C98 H98B 109.5 . . ?
H98A C98 H98B 109.5 . . ?
C88 C98 H98C 109.5 . . ?
H98A C98 H98C 109.5 . . ?
H98B C98 H98C 109.5 . . ?
C97 C99 H99A 109.5 . . ?
C97 C99 H99B 109.5 . . ?
H99A C99 H99B 109.5 . . ?
C97 C99 H99C 109.5 . . ?
H99A C99 H99C 109.5 . . ?
H99B C99 H99C 109.5 . . ?

_refine_diff_density_max         1.317
_refine_diff_density_min         -0.555
_refine_diff_density_rms         0.073

_shelx_res_file                  
;
TITL RK314_0m_a.res in P-1
    RK314_0m_a.res
    created by SHELXL-2018/1 at 12:30:16 on 02-May-2023
CELL  0.71073  13.3309  17.1204  20.0227   78.851   72.034   84.771
ZERR    4.000   0.0004   0.0005   0.0006    0.002    0.002    0.002
LATT 1
SFAC C  B  O  Cl Ge H
UNIT 194 2 4 2 4 264
LIST 4 ! automatically inserted. Change 6 to 4 for CHECKCIF!!
L.S. 10
OMIT     0   1   2
OMIT     1  -2   1
OMIT     1  -1   1
OMIT     0  -1   1
OMIT    -1   0   2
OMIT     1   1   2
OMIT     1   0   1
OMIT     0   2   0
OMIT     1   0   2
OMIT     1  -1   2
OMIT     0   0   2
OMIT     0   1   1
OMIT    -1  -1   1
OMIT     1   0   0
OMIT    -1   0   1
OMIT     1   1   0
OMIT     1   2   2
OMIT     1   1   1
OMIT     1   2   1
OMIT     0   2   1
OMIT    -1   2   0
OMIT     1   1   3
OMIT    -1   1   0
OMIT     0   2   3
OMIT 1  -1   3
OMIT    -2  -1   1
OMIT 1   0   3
ACTA
BOND $H
FMAP 2
PLAN 20
SIZE 0.200 0.235 0.293
TEMP -173.110
WGHT    0.051600    1.414700
FVAR       0.34589
GE2   5    0.509729    0.390375    0.266761    11.00000    0.01166    0.00953 =
         0.01271   -0.00120   -0.00196   -0.00043
GE1   5    0.716083    0.105209    0.330452    11.00000    0.01226    0.01113 =
         0.01615   -0.00190   -0.00181    0.00021
CL2   4    0.781131    0.208877    0.252303    11.00000    0.01902    0.01249 =
         0.02032   -0.00050   -0.00187   -0.00158
O1    3    0.542166    0.193769    0.248750    11.00000    0.01411    0.01010 =
         0.02139   -0.00352   -0.00595   -0.00004
O2    3    0.165012    0.872462    0.091795    11.00000    0.04927    0.03352 =
         0.03835   -0.00471   -0.01443   -0.00408
C2    1    0.522728    0.642794    0.109590    11.00000    0.01760    0.01362 =
         0.01700    0.00077   -0.00660   -0.00195
AFIX  43
H2    6    0.521114    0.689774    0.075706    11.00000   -1.20000
AFIX   0
C3    1    0.823423    0.373205    0.054981    11.00000    0.01811    0.01478 =
         0.01470   -0.00450   -0.00241   -0.00139
AFIX  43
H3    6    0.835216    0.338060    0.021751    11.00000   -1.20000
AFIX   0
C4    1    0.536797    0.167529    0.435207    11.00000    0.01660    0.01689 =
         0.01659    0.00009   -0.00115    0.00226
AFIX  23
H4A   6    0.502401    0.164686    0.487023    11.00000   -1.20000
H4B   6    0.498248    0.132187    0.418622    11.00000   -1.20000
AFIX   0
C5    1    0.817098   -0.050163    0.232158    11.00000    0.01318    0.01382 =
         0.01703   -0.00508   -0.00124    0.00044
C6    1    1.060514   -0.018716    0.276390    11.00000    0.01259    0.01662 =
         0.02980   -0.00592   -0.00268    0.00000
AFIX  43
H6    6    1.132910   -0.034592    0.260578    11.00000   -1.20000
AFIX   0
C7    1    0.604014    0.586204    0.094979    11.00000    0.01425    0.01544 =
         0.01359   -0.00104   -0.00257   -0.00377
AFIX  43
H7    6    0.659653    0.596033    0.051566    11.00000   -1.20000
AFIX   0
C8    1    0.789215    0.477002    0.151381    11.00000    0.01418    0.01293 =
         0.01218   -0.00082   -0.00151   -0.00295
C9    1    0.706505    0.464224    0.124553    11.00000    0.01139    0.01178 =
         0.01145   -0.00029   -0.00212   -0.00195
C10   1    0.415394    0.111928    0.187408    11.00000    0.01600    0.01501 =
         0.02118   -0.00631   -0.00490   -0.00314
C11   1    0.904868    0.383573    0.081741    11.00000    0.01394    0.01541 =
         0.01538   -0.00208   -0.00131   -0.00088
C12   1    0.713942   -0.052900    0.562489    11.00000    0.02070    0.01934 =
         0.02657   -0.00075   -0.00287   -0.00350
AFIX 137
H12A  6    0.692561   -0.106699    0.564200    11.00000   -1.50000
H12B  6    0.653615   -0.015397    0.563472    11.00000   -1.50000
H12C  6    0.738398   -0.052170    0.603764    11.00000   -1.50000
AFIX   0
C13   1    0.413397    0.201629    0.183357    11.00000    0.01499    0.01357 =
         0.01899   -0.00450   -0.00239   -0.00219
C14   1    0.606167    0.514863    0.142645    11.00000    0.01167    0.01142 =
         0.01314   -0.00316   -0.00386   -0.00260
C15   1    0.649929    0.132668    0.425048    11.00000    0.01612    0.01764 =
         0.01672   -0.00217   -0.00229    0.00200
AFIX  23
H15A  6    0.648541    0.084272    0.461497    11.00000   -1.20000
H15B  6    0.693424    0.171924    0.432866    11.00000   -1.20000
AFIX   0
C16   1    0.361160    0.553212    0.294543    11.00000    0.01370    0.01187 =
         0.01535   -0.00397   -0.00244    0.00054
C17   1    0.217240    0.534622    0.432731    11.00000    0.01852    0.01669 =
         0.01705   -0.00247   -0.00096    0.00356
C18   1    0.779755    0.540652    0.197065    11.00000    0.01114    0.01658 =
         0.01634   -0.00545   -0.00321   -0.00124
AFIX  13
H18   6    0.703213    0.549014    0.222271    11.00000   -1.20000
AFIX   0
C19   1    0.213682    0.531532    0.243294    11.00000    0.01408    0.02062 =
         0.01902   -0.00406   -0.00460   -0.00183
AFIX  13
H19   6    0.275723    0.530507    0.199868    11.00000   -1.20000
AFIX   0
C20   1    0.443955    0.630070    0.174101    11.00000    0.01493    0.01283 =
         0.01972   -0.00304   -0.00593    0.00001
AFIX  43
H20   6    0.390332    0.670052    0.185548    11.00000   -1.20000
AFIX   0
C21   1    0.811365    0.098832    0.539313    11.00000    0.01583    0.01927 =
         0.01852   -0.00221   -0.00400   -0.00039
AFIX  43
H21   6    0.775184    0.072072    0.585625    11.00000   -1.20000
AFIX   0
C22   1    0.408602    0.281677    0.387989    11.00000    0.01661    0.01479 =
         0.01676    0.00049   -0.00018   -0.00029
AFIX  23
H22A  6    0.393763    0.248110    0.357273    11.00000   -1.20000
H22B  6    0.355205    0.270113    0.435288    11.00000   -1.20000
AFIX   0
C23   1    0.724674    0.412346    0.074896    11.00000    0.01551    0.01317 =
         0.01167   -0.00087   -0.00311   -0.00302
C24   1    0.669926    0.453069   -0.036488    11.00000    0.03981    0.02658 =
         0.02014   -0.00017   -0.01592   -0.00766
AFIX 137
H24A  6    0.673213    0.509138   -0.033313    11.00000   -1.50000
H24B  6    0.615333    0.447412   -0.058496    11.00000   -1.50000
H24C  6    0.738387    0.434836   -0.065600    11.00000   -1.50000
AFIX   0
C25   1    0.320278    0.555388    0.420897    11.00000    0.02065    0.02026 =
         0.01664   -0.00603   -0.00460    0.00218
AFIX  43
H25   6    0.341919    0.563136    0.460061    11.00000   -1.20000
AFIX   0
C26   1    0.847901    0.037082    0.317270    11.00000    0.01398    0.01048 =
         0.01657   -0.00115   -0.00175   -0.00092
C27   1    0.470518    0.070459    0.241552    11.00000    0.01466    0.01414 =
         0.01898   -0.00508   -0.00174   -0.00056
C28   1    0.393017    0.565192    0.352813    11.00000    0.01555    0.01500 =
         0.02003   -0.00524   -0.00386    0.00027
C29   1    0.883653   -0.013819    0.265824    11.00000    0.01692    0.01066 =
         0.01587   -0.00095   -0.00296   -0.00224
C30   1    0.803281   -0.028609    0.493878    11.00000    0.01719    0.01419 =
         0.01971   -0.00148   -0.00512   -0.00218
AFIX  13
H30   6    0.777467   -0.034023    0.453155    11.00000   -1.20000
AFIX   0
C31   1    0.885940    0.435930    0.130039    11.00000    0.01202    0.01707 =
         0.01628   -0.00294   -0.00388   -0.00143
AFIX  43
H31   6    0.940577    0.443905    0.149018    11.00000   -1.20000
AFIX   0
C32   1    0.537192    0.110737    0.263825    11.00000    0.01442    0.01079 =
         0.01716   -0.00338   -0.00086   -0.00125
C33   1    0.521071    0.498274    0.206215    11.00000    0.01285    0.01119 =
         0.01312   -0.00299   -0.00484   -0.00203
C34   1    0.588317   -0.012955    0.326932    11.00000    0.01721    0.01557 =
         0.02265   -0.00164   -0.00273    0.00001
AFIX  43
H34   6    0.628841   -0.041651    0.355829    11.00000   -1.20000
AFIX   0
C35   1    0.784347   -0.128872    0.260898    11.00000    0.01733    0.01426 =
         0.01733   -0.00307   -0.00247   -0.00135
C36   1    0.153054    0.455663    0.256250    11.00000    0.02245    0.02993 =
         0.02691   -0.00771   -0.00505   -0.00808
AFIX 137
H36A  6    0.197437    0.409119    0.267277    11.00000   -1.50000
H36B  6    0.134132    0.452166    0.213375    11.00000   -1.50000
H36C  6    0.088746    0.457091    0.296399    11.00000   -1.50000
AFIX   0
C37   1    0.643003    0.402566    0.038759    11.00000    0.01676    0.01630 =
         0.01567   -0.00416   -0.00641   -0.00133
AFIX  13
H37   6    0.573337    0.422676    0.067440    11.00000   -1.20000
AFIX   0
C38   1    0.919899    0.053497    0.351563    11.00000    0.01557    0.01143 =
         0.01792   -0.00150   -0.00301   -0.00135
C39   1    0.460879   -0.011740    0.265906    11.00000    0.01854    0.01601 =
         0.02954   -0.00565   -0.00499   -0.00479
AFIX  43
H39   6    0.415004   -0.039686    0.251463    11.00000   -1.20000
AFIX   0
C40   1    1.011193    0.340218    0.057887    11.00000    0.01398    0.01967 =
         0.01695   -0.00519   -0.00082    0.00088
AFIX  13
H40   6    1.016580    0.323696    0.011619    11.00000   -1.20000
AFIX   0
C41   1    0.185322    0.528619    0.374168    11.00000    0.01398    0.01796 =
         0.01949   -0.00221   -0.00174   -0.00022
AFIX  43
H41   6    0.113714    0.517941    0.381328    11.00000   -1.20000
AFIX   0
C42   1    0.473301    0.238184    0.214044    11.00000    0.01335    0.01299 =
         0.01409   -0.00273   -0.00124   -0.00052
C43   1    0.921368    0.176545    0.403483    11.00000    0.01676    0.01607 =
         0.01910   -0.00301   -0.00499   -0.00030
C44   1    0.837985    0.518879    0.253642    11.00000    0.02244    0.02296 =
         0.01979   -0.00645   -0.00929   -0.00282
AFIX 137
H44A  6    0.818786    0.465480    0.280702    11.00000   -1.50000
H44B  6    0.818092    0.557583    0.286116    11.00000   -1.50000
H44C  6    0.914294    0.519659    0.230266    11.00000   -1.50000
AFIX   0
C45   1    1.024654    0.025444    0.330589    11.00000    0.01524    0.01652 =
         0.02595   -0.00371   -0.00660   -0.00215
AFIX  43
H45   6    1.072164    0.036951    0.354043    11.00000   -1.20000
AFIX   0
C46   1    0.669010   -0.175206    0.120450    11.00000    0.03003    0.01568 =
         0.02658   -0.00702   -0.01196   -0.00079
AFIX  13
H46   6    0.653447   -0.229725    0.149239    11.00000   -1.20000
AFIX   0
C100  1    0.773282    0.128237    0.101639    11.00000    0.02607    0.01565 =
         0.02160   -0.00110   -0.00545   -0.00005
AFIX 137
H10A  6    0.759742    0.109342    0.062139    11.00000   -1.50000
H10B  6    0.805350    0.180452    0.084359    11.00000   -1.50000
H10C  6    0.706620    0.132851    0.139247    11.00000   -1.50000
AFIX   0
C48   1    0.442232    0.559187    0.222638    11.00000    0.01087    0.01372 =
         0.01479   -0.00381   -0.00356   -0.00238
C49   1    0.255198    0.537787    0.304931    11.00000    0.01492    0.01356 =
         0.01652   -0.00337   -0.00289    0.00022
C50   1    0.835802    0.057781    0.481994    11.00000    0.01351    0.01510 =
         0.02009   -0.00259   -0.00584   -0.00005
C51   1    0.810954    0.224758    0.591750    11.00000    0.02809    0.02188 =
         0.02506   -0.00973   -0.00526    0.00173
AFIX  13
H51   6    0.777497    0.276686    0.575547    11.00000   -1.20000
AFIX   0
C52   1    0.943826    0.306317    0.314105    11.00000    0.03157    0.01570 =
         0.02538   -0.00082   -0.00575   -0.00378
AFIX 137
H52A  6    0.868201    0.305617    0.319786    11.00000   -1.50000
H52B  6    0.981159    0.329387    0.264794    11.00000   -1.50000
H52C  6    0.955028    0.338497    0.346529    11.00000   -1.50000
AFIX   0
C53   1    0.351871    0.249481    0.145042    11.00000    0.02206    0.02051 =
         0.02519   -0.00608   -0.01039   -0.00340
AFIX  43
H53   6    0.311829    0.225134    0.123293    11.00000   -1.20000
AFIX   0
C54   1    0.631386    0.315269    0.034665    11.00000    0.02160    0.01989 =
         0.02148   -0.00829   -0.00649   -0.00292
AFIX 137
H54A  6    0.694776    0.296758    0.000526    11.00000   -1.50000
H54B  6    0.569596    0.311040    0.019033    11.00000   -1.50000
H54C  6    0.622377    0.282341    0.081825    11.00000   -1.50000
AFIX   0
C55   1    0.393175    0.369697    0.355792    11.00000    0.01660    0.01452 =
         0.01821   -0.00051    0.00058    0.00225
AFIX  23
H55A  6    0.396084    0.405012    0.388852    11.00000   -1.20000
H55B  6    0.324262    0.378732    0.345983    11.00000   -1.20000
AFIX   0
C56   1    0.144573    0.605248    0.228351    11.00000    0.02775    0.02960 =
         0.03192   -0.00593   -0.01601    0.00542
AFIX 137
H56A  6    0.082269    0.607101    0.269827    11.00000   -1.50000
H56B  6    0.122220    0.602570    0.186609    11.00000   -1.50000
H56C  6    0.184986    0.653266    0.219050    11.00000   -1.50000
AFIX   0
C57   1    0.894036    0.214711    0.462603    11.00000    0.02140    0.01404 =
         0.02477   -0.00436   -0.00577   -0.00176
AFIX  43
H57   6    0.914252    0.268107    0.456100    11.00000   -1.20000
AFIX   0
C58   1    0.734839   -0.166600    0.224405    11.00000    0.02186    0.01354 =
         0.02110   -0.00429   -0.00442   -0.00246
AFIX  43
H58   6    0.711957   -0.219365    0.244026    11.00000   -1.20000
AFIX   0
C59   1    0.848260    0.069148    0.131500    11.00000    0.02150    0.01353 =
         0.01791   -0.00198   -0.00293   -0.00151
AFIX  13
H59   6    0.866329    0.092505    0.168248    11.00000   -1.20000
AFIX   0
C60   1    0.717701   -0.129898    0.160378    11.00000    0.02331    0.01548 =
         0.02109   -0.00693   -0.00556   -0.00025
C61   1    0.302546    0.082289    0.207634    11.00000    0.01920    0.02188 =
         0.03695   -0.00298   -0.00993   -0.00534
AFIX 137
H61A  6    0.305379    0.024912    0.207522    11.00000   -1.50000
H61B  6    0.267539    0.110319    0.172957    11.00000   -1.50000
H61C  6    0.262861    0.092760    0.255303    11.00000   -1.50000
AFIX   0
C62   1    0.838329    0.177653    0.530726    11.00000    0.01788    0.01973 =
         0.02214   -0.00700   -0.00632    0.00139
C63   1    0.603491    0.068411    0.302645    11.00000    0.01304    0.01481 =
         0.01679   -0.00365   -0.00039   -0.00045
C64   1    0.468581    0.321930    0.210468    11.00000    0.01434    0.01260 =
         0.01582   -0.00255   -0.00224   -0.00177
C65   1    0.140970    0.513966    0.507263    11.00000    0.01959    0.02929 =
         0.01862   -0.00052    0.00039    0.00327
AFIX  13
H65   6    0.069779    0.536740    0.505682    11.00000   -1.20000
AFIX   0
C66   1    0.632437    0.368314    0.301319    11.00000    0.01542    0.01364 =
         0.02107   -0.00008   -0.00511   -0.00236
AFIX  23
H66A  6    0.686648    0.338531    0.268661    11.00000   -1.20000
H66B  6    0.662551    0.419409    0.300413    11.00000   -1.20000
AFIX   0
C67   1    0.516370   -0.053252    0.310403    11.00000    0.02120    0.01290 =
         0.03029   -0.00209   -0.00412   -0.00250
AFIX  43
H67   6    0.505296   -0.108203    0.329178    11.00000   -1.20000
AFIX   0
C68   1    0.807034   -0.175593    0.328131    11.00000    0.02768    0.01545 =
         0.01940   -0.00108   -0.00748   -0.00537
AFIX  13
H68   6    0.837690   -0.138145    0.348648    11.00000   -1.20000
AFIX   0
C69   1    0.820512    0.619754    0.149563    11.00000    0.02781    0.01651 =
         0.02422   -0.00500   -0.00863   -0.00349
AFIX 137
H69A  6    0.895571    0.613143    0.124159    11.00000   -1.50000
H69B  6    0.811154    0.660785    0.179188    11.00000   -1.50000
H69C  6    0.780859    0.635891    0.114981    11.00000   -1.50000
AFIX   0
C70   1    0.989629   -0.039443    0.245539    11.00000    0.01812    0.01364 =
         0.02186   -0.00596   -0.00155   -0.00072
AFIX  43
H70   6    1.013373   -0.071816    0.209752    11.00000   -1.20000
AFIX   0
C71   1    0.890045    0.097837    0.413188    11.00000    0.01367    0.01460 =
         0.01849   -0.00347   -0.00461    0.00010
C72   1    0.986218    0.220962    0.331642    11.00000    0.02482    0.01467 =
         0.01920   -0.00236   -0.00225   -0.00402
AFIX  13
H72   6    0.983217    0.191396    0.293876    11.00000   -1.20000
AFIX   0
C73   1    0.479332    0.092593    0.113304    11.00000    0.03048    0.02331 =
         0.02495   -0.01131   -0.00680    0.00237
AFIX 137
H73A  6    0.549962    0.114052    0.099275    11.00000   -1.50000
H73B  6    0.443155    0.116764    0.078126    11.00000   -1.50000
H73C  6    0.485359    0.034722    0.115593    11.00000   -1.50000
AFIX   0
C74   1    0.348171    0.331317    0.138202    11.00000    0.02424    0.01903 =
         0.02612   -0.00122   -0.01291   -0.00064
AFIX  43
H74   6    0.307410    0.363350    0.111120    11.00000   -1.20000
AFIX   0
C75   1    0.800936   -0.011634    0.167255    11.00000    0.01832    0.01335 =
         0.01786   -0.00382   -0.00143    0.00082
C76   1    0.606849    0.319539    0.377986    11.00000    0.02338    0.01744 =
         0.02108   -0.00032   -0.00916   -0.00249
AFIX  23
H76A  6    0.583177    0.357097    0.412121    11.00000   -1.20000
H76B  6    0.672765    0.292349    0.384625    11.00000   -1.20000
AFIX   0
C77   1    0.750926   -0.051884    0.132981    11.00000    0.02561    0.01601 =
         0.01885   -0.00266   -0.00739    0.00041
AFIX  43
H77   6    0.739010   -0.025526    0.089639    11.00000   -1.20000
AFIX   0
C78   1    1.102106    0.222921    0.329266    11.00000    0.02343    0.02504 =
         0.02930   -0.00169    0.00126   -0.00592
AFIX 137
H78A  6    1.107126    0.252392    0.365422    11.00000   -1.50000
H78B  6    1.143159    0.249280    0.281956    11.00000   -1.50000
H78C  6    1.130062    0.168343    0.338905    11.00000   -1.50000
AFIX   0
C79   1    0.897393   -0.087406    0.492856    11.00000    0.02228    0.01683 =
         0.02892   -0.00177   -0.00636    0.00080
AFIX 137
H79A  6    0.951266   -0.076319    0.446440    11.00000   -1.50000
H79B  6    0.873800   -0.141936    0.500925    11.00000   -1.50000
H79C  6    0.927281   -0.081555    0.530549    11.00000   -1.50000
AFIX   0
C80   1    1.104308    0.393005    0.044834    11.00000    0.01455    0.02656 =
         0.03210   -0.00639    0.00092   -0.00206
AFIX 137
H80A  6    1.098546    0.441255    0.010585    11.00000   -1.50000
H80B  6    1.170477    0.363800    0.025661    11.00000   -1.50000
H80C  6    1.103569    0.407787    0.089891    11.00000   -1.50000
AFIX   0
C81   1    0.708642   -0.210167    0.385805    11.00000    0.03779    0.03169 =
         0.02236    0.00698   -0.00106   -0.00077
AFIX 137
H81A  6    0.679248   -0.249608    0.368152    11.00000   -1.50000
H81B  6    0.655922   -0.167234    0.397578    11.00000   -1.50000
H81C  6    0.727816   -0.235775    0.428577    11.00000   -1.50000
AFIX   0
C82   1    0.404992    0.365927    0.171553    11.00000    0.01915    0.01338 =
         0.02186   -0.00236   -0.00564   -0.00022
AFIX  43
H82   6    0.400582    0.422222    0.167830    11.00000   -1.20000
AFIX   0
C83   1    1.019151    0.264673    0.111080    11.00000    0.02291    0.02272 =
         0.03052   -0.00098    0.00317    0.00657
AFIX 137
H83A  6    1.016396    0.278990    0.156709    11.00000   -1.50000
H83B  6    1.085962    0.235898    0.092559    11.00000   -1.50000
H83C  6    0.960202    0.230633    0.118120    11.00000   -1.50000
AFIX   0
C84   1    0.169218    0.547166    0.563692    11.00000    0.03258    0.04581 =
         0.01890   -0.00867   -0.00198    0.00903
AFIX 137
H84A  6    0.234124    0.520382    0.571016    11.00000   -1.50000
H84B  6    0.111715    0.538149    0.608511    11.00000   -1.50000
H84C  6    0.180104    0.604463    0.548082    11.00000   -1.50000
AFIX   0
C85   1    0.732266    0.184651    0.660118    11.00000    0.03701    0.03885 =
         0.02999   -0.01516   -0.00080   -0.00357
AFIX 137
H85A  6    0.668224    0.173588    0.649821    11.00000   -1.50000
H85B  6    0.714264    0.220019    0.695492    11.00000   -1.50000
H85C  6    0.763765    0.134584    0.678956    11.00000   -1.50000
AFIX   0
C86   1    0.547657    0.560654    0.404446    11.00000    0.02622    0.03623 =
         0.04330   -0.01292   -0.01817    0.00195
AFIX 137
H86A  6    0.508069    0.585984    0.445149    11.00000   -1.50000
H86B  6    0.622289    0.573376    0.390686    11.00000   -1.50000
H86C  6    0.540648    0.502794    0.417730    11.00000   -1.50000
AFIX   0
C87   1    0.745731   -0.184770    0.047485    11.00000    0.04620    0.02366 =
         0.02779   -0.00994   -0.01289   -0.00148
AFIX 137
H87A  6    0.760164   -0.132237    0.017328    11.00000   -1.50000
H87B  6    0.714286   -0.217733    0.024793    11.00000   -1.50000
H87C  6    0.811815   -0.210460    0.053664    11.00000   -1.50000
AFIX   0
C88   1    0.504121    0.591414    0.341980    11.00000    0.01658    0.04307 =
         0.02121   -0.01371   -0.00334   -0.00462
AFIX  13
H88   6    0.552229    0.570905    0.299361    11.00000   -1.20000
AFIX   0
C89   1    0.888502   -0.242514    0.310172    11.00000    0.03704    0.03115 =
         0.02870    0.00178   -0.01094    0.00793
AFIX 137
H89A  6    0.860505   -0.280298    0.289943    11.00000   -1.50000
H89B  6    0.904322   -0.270105    0.353616    11.00000   -1.50000
H89C  6    0.953174   -0.220259    0.275384    11.00000   -1.50000
AFIX   0
C90   1    0.565123   -0.136033    0.111687    11.00000    0.03932    0.02835 =
         0.05811   -0.02203   -0.02690    0.00591
AFIX 137
H90A  6    0.514204   -0.134914    0.158793    11.00000   -1.50000
H90B  6    0.537083   -0.166587    0.085181    11.00000   -1.50000
H90C  6    0.577438   -0.081468    0.085465    11.00000   -1.50000
AFIX   0
C91   1    0.951099    0.057896    0.072465    11.00000    0.02664    0.02111 =
         0.02762   -0.00200    0.00424   -0.00004
AFIX 137
H91A  6    0.997582    0.018607    0.091955    11.00000   -1.50000
H91B  6    0.986318    0.108826    0.053948    11.00000   -1.50000
H91C  6    0.935084    0.039067    0.033786    11.00000   -1.50000
AFIX   0
C92   1    0.909782    0.243821    0.607442    11.00000    0.03450    0.03949 =
         0.03554   -0.02009   -0.00700   -0.00480
AFIX 137
H92A  6    0.943894    0.194223    0.624706    11.00000   -1.50000
H92B  6    0.890507    0.277803    0.643957    11.00000   -1.50000
H92C  6    0.958608    0.271716    0.563771    11.00000   -1.50000
AFIX   0
B1    2    0.520571    0.255250    0.397552    11.00000    0.01859    0.01662 =
         0.01197   -0.00322   -0.00160    0.00045
C94   1    0.132879    0.423208    0.528073    11.00000    0.04218    0.03121 =
         0.03387    0.00561    0.00636   -0.00087
AFIX 137
H94A  6    0.201428    0.399308    0.530890    11.00000   -1.50000
H94B  6    0.112286    0.402430    0.492076    11.00000   -1.50000
H94C  6    0.079751    0.409891    0.574551    11.00000   -1.50000
AFIX   0
C95   1    0.018431    0.794945    0.106789    11.00000    0.05741    0.04358 =
         0.03907   -0.00644   -0.00519   -0.01806
AFIX 137
H95A  6   -0.030150    0.836618    0.127177    11.00000   -1.50000
H95B  6   -0.012070    0.742712    0.128411    11.00000   -1.50000
H95C  6    0.030090    0.803621    0.055164    11.00000   -1.50000
AFIX   0
C96   1    0.121254    0.797819    0.121450    11.00000    0.04697    0.02889 =
         0.04197   -0.00412    0.00240    0.00330
AFIX  23
H96A  6    0.109995    0.787568    0.173579    11.00000   -1.20000
H96B  6    0.170552    0.755867    0.100787    11.00000   -1.20000
AFIX   0
C97   1    0.265461    0.877116    0.102218    11.00000    0.04740    0.05582 =
         0.04908   -0.01097   -0.02093    0.00195
AFIX  23
H97A  6    0.314148    0.834356    0.082503    11.00000   -1.20000
H97B  6    0.257830    0.870611    0.153746    11.00000   -1.20000
AFIX   0
C98   1    0.505845    0.682360    0.325434    11.00000    0.06709    0.05486 =
         0.06348    0.02330   -0.04085   -0.04468
AFIX 137
H98A  6    0.474592    0.702190    0.286750    11.00000   -1.50000
H98B  6    0.578905    0.699220    0.310858    11.00000   -1.50000
H98C  6    0.465144    0.703971    0.368087    11.00000   -1.50000
AFIX   0
C99   1    0.308027    0.956737    0.064821    11.00000    0.06996    0.05821 =
         0.06087   -0.01358   -0.03833   -0.01391
AFIX 137
H99A  6    0.316202    0.962264    0.013797    11.00000   -1.50000
H99B  6    0.376776    0.961659    0.071581    11.00000   -1.50000
H99C  6    0.259068    0.998600    0.084515    11.00000   -1.50000
AFIX   0
HKLF 4


REM  RK314_0m_a.res in P-1
REM R1 =  0.0412 for   19505 Fo > 4sig(Fo)  and  0.0637 for all   25701 data
REM    956 parameters refined using      0 restraints

END

WGHT      0.0515      1.4200

REM Highest difference peak  1.317,  deepest hole -0.555,  1-sigma level  0.073
Q1    1   0.5362  0.3604  0.2380  11.00000  0.05    1.32
Q2    1   0.1571  0.8297  0.1545  11.00000  0.05    0.85
Q3    1   0.4572  0.3832  0.3070  11.00000  0.05    0.59
Q4    1   0.5583  0.3855  0.2816  11.00000  0.05    0.57
Q5    1   0.4394  0.0959  0.2187  11.00000  0.05    0.52
Q6    1   0.6151  0.5513  0.1202  11.00000  0.05    0.51
Q7    1   0.4473  0.5916  0.1978  11.00000  0.05    0.51
Q8    1   0.7384  0.0911  0.2889  11.00000  0.05    0.51
Q9    1   0.5584  0.6628  0.3020  11.00000  0.05    0.51
Q10   1   0.7625  0.1042  0.3503  11.00000  0.05    0.50
Q11   1   0.4049  0.5576  0.2567  11.00000  0.05    0.48
Q12   1   0.2405  0.5349  0.2701  11.00000  0.05    0.47
Q13   1   0.3797  0.5618  0.3240  11.00000  0.05    0.47
Q14   1   0.2258  0.5365  0.3414  11.00000  0.05    0.47
Q15   1   0.9032  0.0784  0.3784  11.00000  0.05    0.46
Q16   1   0.4744  0.1059  0.4413  11.00000  0.05    0.46
Q17   1   0.8781  0.0147  0.2924  11.00000  0.05    0.46
Q18   1   0.5729  0.5042  0.1775  11.00000  0.05    0.45
Q19   1   0.4908  0.5334  0.2177  11.00000  0.05    0.45
Q20   1   0.6808  0.1267  0.3713  11.00000  0.05    0.45
;
_shelx_res_checksum              11148
####################################################################### 
# 
# This file contains crystal structure data downloaded from the 
# Cambridge Structural Database (CSD) hosted by the Cambridge 
# Crystallographic Data Centre (CCDC).
# 
# Full information about CCDC data access policies and citation 
# guidelines are available at http://www.ccdc.cam.ac.uk/access/V1 
# 
# Audit and citation data items may have been added by the CCDC. 
# Please retain this information to preserve the provenance of 
# this file and to allow appropriate attribution of the data. 
# 
#######################################################################

data_RK343_0m_a
_database_code_depnum_ccdc_archive 'CCDC 2418124'
loop_
_audit_author_name
_audit_author_address
'Dr. Hartmut Schubert'
;Universitaet Tuebingen, Anorganische Chemie
Germany
;
_audit_update_record             
;
2025-01-20 deposited with the CCDC.	2025-03-27 downloaded from the CCDC.
;


_vrf_PLAT910_RK343_0m_a          
;
PROBLEM: Missing # of FCF Reflection(s) Below Theta(Min).
RESPONSE: Reflections effected by the beamstop were omitted
;

_audit_creation_method           SHELXL-2019/3
_shelx_SHELXL_version_number     2019/3
_chemical_name_systematic        ?
_chemical_name_common            ?
_chemical_melting_point          ?
_chemical_formula_moiety         ?
_chemical_formula_sum            'C100 H127 B Cl Ge2 O3'
_chemical_formula_weight         1568.50

loop_
_atom_type_symbol
_atom_type_description
_atom_type_scat_dispersion_real
_atom_type_scat_dispersion_imag
_atom_type_scat_source
C C 0.0033 0.0016 'International Tables Vol C Tables 4.2.6.8 and 6.1.1.4'
Ge Ge 0.1547 1.8001 'International Tables Vol C Tables 4.2.6.8 and 6.1.1.4'
Cl Cl 0.1484 0.1585 'International Tables Vol C Tables 4.2.6.8 and 6.1.1.4'
O O 0.0106 0.0060 'International Tables Vol C Tables 4.2.6.8 and 6.1.1.4'
H H 0.0000 0.0000 'International Tables Vol C Tables 4.2.6.8 and 6.1.1.4'
B B 0.0013 0.0007 'International Tables Vol C Tables 4.2.6.8 and 6.1.1.4'

_space_group_crystal_system      triclinic
_space_group_IT_number           2
_space_group_name_H-M_alt        'P -1'
_space_group_name_Hall           '-P 1'

_shelx_space_group_comment       
;
The symmetry employed for this shelxl refinement is uniquely defined
by the following loop, which should always be used as a source of
symmetry information in preference to the above space-group names.
They are only intended as comments.
;

loop_
_space_group_symop_operation_xyz
'x, y, z'
'-x, -y, -z'

_cell_length_a                   14.1976(3)
_cell_length_b                   14.5282(3)
_cell_length_c                   22.8599(4)
_cell_angle_alpha                87.8450(10)
_cell_angle_beta                 74.4580(10)
_cell_angle_gamma                75.2490(10)
_cell_volume                     4390.70(15)
_cell_formula_units_Z            2
_cell_measurement_temperature    120(2)
_cell_measurement_reflns_used    9974
_cell_measurement_theta_min      2.78
_cell_measurement_theta_max      25.97

_exptl_crystal_description       prims
_exptl_crystal_colour            colorless
_exptl_crystal_density_meas      ?
_exptl_crystal_density_method    ?
_exptl_crystal_density_diffrn    1.186
_exptl_crystal_F_000             1672
_exptl_transmission_factor_min   ?
_exptl_transmission_factor_max   ?
_exptl_crystal_size_max          0.30
_exptl_crystal_size_mid          0.28
_exptl_crystal_size_min          0.27
_exptl_absorpt_coefficient_mu    0.764
_shelx_estimated_absorpt_T_min   ?
_shelx_estimated_absorpt_T_max   ?
_exptl_absorpt_correction_type   multi-scan
_exptl_absorpt_correction_T_min  0.6961
_exptl_absorpt_correction_T_max  0.7456
_exptl_absorpt_process_details   'SADABS V2012/1 (Bruker AXS Inc.)'
_exptl_absorpt_special_details   ?
_diffrn_ambient_temperature      120(2)
_diffrn_radiation_wavelength     0.71073
_diffrn_radiation_type           MoK\a
_diffrn_source                   ?
_diffrn_measurement_device_type  'Bruker APEX-II CCD'
_diffrn_measurement_method       '\f and \w scans'
_diffrn_detector_area_resol_mean ?
_diffrn_reflns_number            105316
_diffrn_reflns_av_unetI/netI     0.0653
_diffrn_reflns_av_R_equivalents  0.0625
_diffrn_reflns_limit_h_min       -18
_diffrn_reflns_limit_h_max       18
_diffrn_reflns_limit_k_min       -19
_diffrn_reflns_limit_k_max       18
_diffrn_reflns_limit_l_min       -30
_diffrn_reflns_limit_l_max       30
_diffrn_reflns_theta_min         2.956
_diffrn_reflns_theta_max         27.990
_diffrn_reflns_theta_full        25.242
_diffrn_measured_fraction_theta_max 0.991
_diffrn_measured_fraction_theta_full 0.996
_diffrn_reflns_Laue_measured_fraction_max 0.991
_diffrn_reflns_Laue_measured_fraction_full 0.996
_diffrn_reflns_point_group_measured_fraction_max 0.991
_diffrn_reflns_point_group_measured_fraction_full 0.996
_reflns_number_total             20982
_reflns_number_gt                15021
_reflns_threshold_expression     'I > 2\s(I)'
_reflns_Friedel_coverage         0.000
_reflns_Friedel_fraction_max     .
_reflns_Friedel_fraction_full    .

_reflns_special_details          
;
 Reflections were merged by SHELXL according to the crystal
 class for the calculation of statistics and refinement.
 
 _reflns_Friedel_fraction is defined as the number of unique
 Friedel pairs measured divided by the number that would be
 possible theoretically, ignoring centric projections and
 systematic absences.
;

_computing_data_collection       'Bruker APEX2'
_computing_cell_refinement       'Bruker SAINT'
_computing_data_reduction        'Bruker SAINT'
_computing_structure_solution    'SHELXT 2014/4 (Sheldrick, 2014)'
_computing_structure_refinement  'SHELXL-2019/2 (Sheldrick, 2019)'
_computing_molecular_graphics    ?
_computing_publication_material  Platon,Wingx,Shelxle
_refine_special_details          ?
_refine_ls_structure_factor_coef Fsqd
_refine_ls_matrix_type           full
_refine_ls_weighting_scheme      calc
_refine_ls_weighting_details     
'w=1/[\s^2^(Fo^2^)+(0.0455P)^2^+7.4076P] where P=(Fo^2^+2Fc^2^)/3'
_atom_sites_solution_primary     ?
_atom_sites_solution_secondary   ?
_atom_sites_solution_hydrogens   geom
_refine_ls_hydrogen_treatment    constr
_refine_ls_extinction_method     none
_refine_ls_extinction_coef       .
_refine_ls_number_reflns         20982
_refine_ls_number_parameters     992
_refine_ls_number_restraints     0
_refine_ls_R_factor_all          0.0895
_refine_ls_R_factor_gt           0.0555
_refine_ls_wR_factor_ref         0.1299
_refine_ls_wR_factor_gt          0.1163
_refine_ls_goodness_of_fit_ref   1.015
_refine_ls_restrained_S_all      1.015
_refine_ls_shift/su_max          0.001
_refine_ls_shift/su_mean         0.000

loop_
_atom_site_label
_atom_site_type_symbol
_atom_site_fract_x
_atom_site_fract_y
_atom_site_fract_z
_atom_site_U_iso_or_equiv
_atom_site_adp_type
_atom_site_occupancy
_atom_site_site_symmetry_order
_atom_site_calc_flag
_atom_site_refinement_flags_posn
_atom_site_refinement_flags_adp
_atom_site_refinement_flags_occupancy
_atom_site_disorder_assembly
_atom_site_disorder_group
Ge2 Ge 0.14716(2) 0.31303(2) 0.21422(2) 0.01448(7) Uani 1 1 d . . . . .
Ge1 Ge 0.30330(2) 0.33629(2) 0.32226(2) 0.01848(8) Uani 1 1 d . . . . .
Cl1 Cl 0.27000(6) 0.49265(6) 0.31969(4) 0.02759(17) Uani 1 1 d . . . . .
O2 O 0.11451(14) 0.25586(13) 0.34537(8) 0.0156(4) Uani 1 1 d . . . . .
O1 O 0.34097(19) 0.44565(19) 0.17125(12) 0.0443(7) Uani 1 1 d . . . . .
O3 O 0.8442(2) 0.8659(2) 0.16892(15) 0.0647(10) Uani 1 1 d . . . . .
C5 C 0.6242(2) 0.2523(2) 0.29555(13) 0.0204(6) Uani 1 1 d . . . . .
H5 H 0.681232 0.274054 0.274024 0.024 Uiso 1 1 calc R U . . .
C6 C 0.0200(2) 0.28579(19) 0.33363(13) 0.0168(6) Uani 1 1 d . . . . .
C7 C -0.0160(2) 0.5224(2) 0.11795(12) 0.0178(6) Uani 1 1 d . . . . .
H7 H -0.045338 0.589168 0.120743 0.021 Uiso 1 1 calc R U . . .
C8 C -0.1632(2) 0.3516(2) 0.30939(14) 0.0224(6) Uani 1 1 d . . . . .
H8 H -0.226992 0.374430 0.300949 0.027 Uiso 1 1 calc R U . . .
C9 C 0.2376(2) 0.1888(2) 0.18945(12) 0.0177(6) Uani 1 1 d . . . . .
H9 H 0.224527 0.134487 0.174481 0.021 Uiso 1 1 calc R U . . .
C10 C 0.0195(2) 0.31366(19) 0.27506(12) 0.0169(6) Uani 1 1 d . . . . .
C11 C 0.0816(2) 0.6652(2) 0.25745(13) 0.0194(6) Uani 1 1 d . . . . .
H11 H 0.049838 0.691161 0.297524 0.023 Uiso 1 1 calc R U . . .
C12 C 0.6394(2) 0.1631(2) 0.32012(14) 0.0260(7) Uani 1 1 d . . . . .
H12 H 0.705688 0.122715 0.313494 0.031 Uiso 1 1 calc R U . . .
C13 C -0.0667(2) 0.2908(2) 0.38118(13) 0.0204(6) Uani 1 1 d . . . . .
C14 C 0.0027(2) 0.3694(2) 0.07515(13) 0.0196(6) Uani 1 1 d . . . . .
H14 H -0.012490 0.331306 0.047779 0.024 Uiso 1 1 calc R U . . .
C15 C -0.0451(2) 0.4654(2) 0.08244(13) 0.0208(6) Uani 1 1 d . . . . .
H15 H -0.097252 0.491983 0.063357 0.025 Uiso 1 1 calc R U . . .
C16 C 0.4872(2) 0.5792(2) 0.30221(14) 0.0243(6) Uani 1 1 d . . . . .
H16 H 0.465949 0.630357 0.331366 0.029 Uiso 1 1 calc R U . . .
C17 C -0.0750(2) 0.3458(2) 0.26336(13) 0.0182(6) Uani 1 1 d . . . . .
H17 H -0.078994 0.363850 0.223544 0.022 Uiso 1 1 calc R U . . .
C18 C 0.1604(2) 0.6994(2) 0.22180(14) 0.0207(6) Uani 1 1 d . . . . .
C19 C 0.2039(2) 0.6618(2) 0.16316(13) 0.0205(6) Uani 1 1 d . . . . .
H19 H 0.257008 0.685298 0.137870 0.025 Uiso 1 1 calc R U . . .
C20 C 0.1729(2) 0.59067(19) 0.13964(13) 0.0182(6) Uani 1 1 d . . . . .
C21 C 0.4225(2) 0.1296(2) 0.18012(13) 0.0217(6) Uani 1 1 d . . . . .
C22 C 0.0726(2) 0.32721(19) 0.10711(12) 0.0164(6) Uani 1 1 d . . . . .
C23 C 0.2332(2) 0.0369(2) 0.04879(14) 0.0248(7) Uani 1 1 d . . . . .
C24 C 0.1958(2) 0.7779(2) 0.24473(14) 0.0248(7) Uani 1 1 d . . . . .
H24 H 0.261045 0.781351 0.215350 0.030 Uiso 1 1 calc R U . . .
C25 C 0.5276(2) 0.3112(2) 0.30141(12) 0.0164(6) Uani 1 1 d . . . . .
C26 C 0.1984(2) 0.3323(2) 0.39690(12) 0.0187(6) Uani 1 1 d . . . . .
C27 C 0.0941(2) 0.55483(19) 0.17739(12) 0.0152(5) Uani 1 1 d . . . . .
C28 C -0.1589(2) 0.3241(2) 0.36780(14) 0.0243(7) Uani 1 1 d . . . . .
H28 H -0.219787 0.328181 0.398832 0.029 Uiso 1 1 calc R U . . .
C29 C 0.0952(2) 0.3836(2) 0.14842(12) 0.0157(5) Uani 1 1 d . . . . .
C30 C 0.4894(2) 0.4873(2) 0.32222(13) 0.0180(6) Uani 1 1 d . . . . .
C31 C 0.6193(2) 0.3512(2) 0.16816(13) 0.0255(7) Uani 1 1 d . . . . .
H31 H 0.619319 0.288235 0.187384 0.031 Uiso 1 1 calc R U . . .
C32 C 0.0557(2) 0.48385(19) 0.14970(12) 0.0156(5) Uani 1 1 d . . . . .
C33 C 0.1159(2) 0.2972(2) 0.39905(12) 0.0174(6) Uani 1 1 d . . . . .
C34 C 0.2641(3) 0.0325(2) 0.30992(14) 0.0269(7) Uani 1 1 d . . . . .
H34A H 0.243516 -0.019825 0.333897 0.040 Uiso 1 1 calc R U . . .
H34B H 0.284490 0.014386 0.266620 0.040 Uiso 1 1 calc R U . . .
H34C H 0.207208 0.089426 0.317822 0.040 Uiso 1 1 calc R U . . .
C35 C 0.0473(2) 0.59432(19) 0.23662(13) 0.0173(6) Uani 1 1 d . . . . .
C36 C 0.2573(2) 0.0596(2) 0.43850(13) 0.0210(6) Uani 1 1 d . . . . .
H36 H 0.222351 0.018026 0.427672 0.025 Uiso 1 1 calc R U . . .
C37 C 0.2787(2) 0.1110(2) 0.03289(13) 0.0234(6) Uani 1 1 d . . . . .
H37 H 0.345720 0.097665 0.007212 0.028 Uiso 1 1 calc R U . . .
C38 C 0.4416(2) 0.2778(2) 0.33221(12) 0.0175(6) Uani 1 1 d . . . . .
C39 C 0.5226(2) 0.4108(2) 0.27891(13) 0.0175(6) Uani 1 1 d . . . . .
C40 C 0.1197(3) 0.8739(2) 0.24516(16) 0.0302(7) Uani 1 1 d . . . . .
H40A H 0.109164 0.885080 0.204556 0.045 Uiso 1 1 calc R U . . .
H40B H 0.145840 0.924817 0.256673 0.045 Uiso 1 1 calc R U . . .
H40C H 0.055282 0.873448 0.274512 0.045 Uiso 1 1 calc R U . . .
C41 C 0.0331(2) 0.3063(2) 0.44978(13) 0.0199(6) Uani 1 1 d . . . . .
C42 C 0.0335(2) 0.3561(2) 0.50023(14) 0.0259(7) Uani 1 1 d . . . . .
H42 H -0.021980 0.364854 0.535468 0.031 Uiso 1 1 calc R U . . .
C43 C 0.4356(2) 0.0471(2) 0.14608(15) 0.0277(7) Uani 1 1 d . . . . .
H43 H 0.379731 0.035347 0.134977 0.033 Uiso 1 1 calc R U . . .
C44 C 0.3278(2) 0.0919(2) 0.39265(13) 0.0190(6) Uani 1 1 d . . . . .
C45 C 0.5572(2) 0.1335(2) 0.35441(14) 0.0246(7) Uani 1 1 d . . . . .
H45 H 0.567752 0.073657 0.373166 0.029 Uiso 1 1 calc R U . . .
C46 C 0.5560(2) 0.4341(2) 0.41241(14) 0.0273(7) Uani 1 1 d . . . . .
H46A H 0.595475 0.481825 0.404796 0.041 Uiso 1 1 calc R U . . .
H46B H 0.596934 0.374387 0.390545 0.041 Uiso 1 1 calc R U . . .
H46C H 0.536694 0.423109 0.456069 0.041 Uiso 1 1 calc R U . . .
C47 C 0.5596(2) 0.4287(2) 0.21721(13) 0.0223(6) Uani 1 1 d . . . . .
C48 C 0.1285(2) 0.2248(2) 0.09055(13) 0.0190(6) Uani 1 1 d . . . . .
C49 C 0.1359(2) 0.0569(2) 0.08672(14) 0.0242(7) Uani 1 1 d . . . . .
H49 H 0.104878 0.005984 0.098893 0.029 Uiso 1 1 calc R U . . .
C50 C 0.1152(3) 0.3934(2) 0.49942(14) 0.0308(7) Uani 1 1 d . . . . .
H50 H 0.114656 0.427644 0.534156 0.037 Uiso 1 1 calc R U . . .
C51 C 0.0859(3) 0.1280(3) 0.59180(16) 0.0372(8) Uani 1 1 d . . . . .
H51A H 0.121749 0.150309 0.617312 0.056 Uiso 1 1 calc R U . . .
H51B H 0.031445 0.102991 0.617557 0.056 Uiso 1 1 calc R U . . .
H51C H 0.057272 0.181181 0.568889 0.056 Uiso 1 1 calc R U . . .
C52 C 0.2367(2) 0.0862(2) 0.49898(13) 0.0212(6) Uani 1 1 d . . . . .
C53 C 0.3236(2) 0.1993(2) 0.19892(12) 0.0191(6) Uani 1 1 d . . . . .
C54 C 0.2905(2) 0.1454(2) 0.51401(14) 0.0256(7) Uani 1 1 d . . . . .
H54 H 0.278362 0.163070 0.555479 0.031 Uiso 1 1 calc R U . . .
C55 C 0.0812(2) 0.1505(2) 0.10791(13) 0.0215(6) Uani 1 1 d . . . . .
C56 C 0.2833(2) 0.2829(2) 0.03260(14) 0.0278(7) Uani 1 1 d . . . . .
H56 H 0.256436 0.333702 0.065505 0.033 Uiso 1 1 calc R U . . .
C57 C -0.0411(2) 0.5625(2) 0.27756(13) 0.0209(6) Uani 1 1 d . . . . .
H57 H -0.046311 0.504259 0.257939 0.025 Uiso 1 1 calc R U . . .
C58 C 0.5518(2) 0.5220(2) 0.19948(14) 0.0272(7) Uani 1 1 d . . . . .
H58 H 0.572480 0.533789 0.157412 0.033 Uiso 1 1 calc R U . . .
C59 C -0.0521(2) 0.2635(2) 0.44386(14) 0.0248(7) Uani 1 1 d . . . . .
C60 C 0.2156(3) 0.7584(2) 0.30701(17) 0.0360(8) Uani 1 1 d . . . . .
H60A H 0.152497 0.755842 0.337044 0.054 Uiso 1 1 calc R U . . .
H60B H 0.241292 0.809369 0.318793 0.054 Uiso 1 1 calc R U . . .
H60C H 0.265719 0.697297 0.305167 0.054 Uiso 1 1 calc R U . . .
C61 C 0.3528(2) 0.0538(2) 0.32773(13) 0.0227(6) Uani 1 1 d . . . . .
H61 H 0.375765 0.103461 0.300093 0.027 Uiso 1 1 calc R U . . .
C62 C 0.2297(2) 0.2045(2) 0.05323(13) 0.0209(6) Uani 1 1 d . . . . .
C63 C 0.2197(2) 0.5588(2) 0.07323(13) 0.0243(7) Uani 1 1 d . . . . .
H63 H 0.207905 0.494928 0.068136 0.029 Uiso 1 1 calc R U . . .
C64 C 0.2889(3) -0.0642(2) 0.02398(15) 0.0302(7) Uani 1 1 d . . . . .
H64 H 0.355419 -0.060933 -0.003981 0.036 Uiso 1 1 calc R U . . .
C65 C 0.4581(2) 0.1902(2) 0.36216(13) 0.0203(6) Uani 1 1 d . . . . .
C66 C 0.1965(2) 0.3813(2) 0.44895(14) 0.0273(7) Uani 1 1 d . . . . .
H66 H 0.251894 0.406336 0.449436 0.033 Uiso 1 1 calc R U . . .
C67 C 0.6120(2) 0.0002(3) 0.14474(15) 0.0326(8) Uani 1 1 d . . . . .
H67 H 0.676155 -0.044476 0.133244 0.039 Uiso 1 1 calc R U . . .
C68 C 0.1598(2) 0.0493(2) 0.54757(14) 0.0256(7) Uani 1 1 d . . . . .
H68 H 0.119596 0.021412 0.526580 0.031 Uiso 1 1 calc R U . . .
C69 C 0.3640(3) 0.3080(3) 0.54398(16) 0.0400(9) Uani 1 1 d . . . . .
H69A H 0.305413 0.349259 0.532989 0.060 Uiso 1 1 calc R U . . .
H69B H 0.406995 0.346892 0.551504 0.060 Uiso 1 1 calc R U . . .
H69C H 0.340814 0.274209 0.580789 0.060 Uiso 1 1 calc R U . . .
C70 C 0.5107(3) 0.7006(2) 0.22093(17) 0.0361(8) Uani 1 1 d . . . . .
H70 H 0.455914 0.743656 0.252365 0.043 Uiso 1 1 calc R U . . .
C71 C 0.3225(2) 0.3826(2) 0.19885(14) 0.0274(7) Uani 1 1 d . . . . .
C72 C 0.3896(2) 0.5573(2) 0.42925(14) 0.0272(7) Uani 1 1 d . . . . .
H72A H 0.426089 0.606335 0.428617 0.041 Uiso 1 1 calc R U . . .
H72B H 0.366145 0.538243 0.471144 0.041 Uiso 1 1 calc R U . . .
H72C H 0.331347 0.582685 0.412870 0.041 Uiso 1 1 calc R U . . .
C73 C 0.5769(3) 0.3526(3) 0.11299(15) 0.0381(9) Uani 1 1 d . . . . .
H73A H 0.512546 0.334653 0.125295 0.057 Uiso 1 1 calc R U . . .
H73B H 0.625095 0.307276 0.081567 0.057 Uiso 1 1 calc R U . . .
H73C H 0.566030 0.416766 0.096844 0.057 Uiso 1 1 calc R U . . .
C74 C 0.3615(2) 0.1794(2) 0.47043(14) 0.0240(6) Uani 1 1 d . . . . .
C75 C 0.4246(3) 0.2356(3) 0.49180(15) 0.0362(9) Uani 1 1 d . . . . .
H75 H 0.454759 0.271332 0.456524 0.043 Uiso 1 1 calc R U . . .
C76 C 0.5288(3) -0.0173(3) 0.12848(16) 0.0347(8) Uani 1 1 d . . . . .
H76 H 0.537043 -0.073217 0.105465 0.042 Uiso 1 1 calc R U . . .
C77 C -0.0257(3) 0.1153(2) 0.20932(17) 0.0356(8) Uani 1 1 d . . . . .
H77A H -0.003197 0.046209 0.201665 0.053 Uiso 1 1 calc R U . . .
H77B H -0.094396 0.131959 0.236403 0.053 Uiso 1 1 calc R U . . .
H77C H 0.020022 0.135728 0.228441 0.053 Uiso 1 1 calc R U . . .
C78 C -0.0250(2) 0.1656(2) 0.14885(15) 0.0261(7) Uani 1 1 d . . . . .
H78 H -0.053247 0.235430 0.158194 0.031 Uiso 1 1 calc R U . . .
C79 C 0.5070(2) 0.1457(2) 0.19481(14) 0.0259(7) Uani 1 1 d . . . . .
H79 H 0.500077 0.201732 0.217366 0.031 Uiso 1 1 calc R U . . .
C80 C 0.5151(2) 0.5987(2) 0.24062(15) 0.0281(7) Uani 1 1 d . . . . .
C81 C 0.3780(2) 0.1549(2) 0.40868(13) 0.0199(6) Uani 1 1 d . . . . .
C82 C 0.4605(2) 0.4702(2) 0.39020(12) 0.0189(6) Uani 1 1 d . . . . .
H82 H 0.424258 0.418445 0.396430 0.023 Uiso 1 1 calc R U . . .
C83 C 0.3982(3) 0.2512(3) 0.02259(16) 0.0336(8) Uani 1 1 d . . . . .
H83A H 0.413609 0.219108 0.058660 0.050 Uiso 1 1 calc R U . . .
H83B H 0.426155 0.306944 0.015485 0.050 Uiso 1 1 calc R U . . .
H83C H 0.428252 0.207083 -0.012770 0.050 Uiso 1 1 calc R U . . .
C84 C -0.1488(2) 0.3000(3) 0.49468(15) 0.0364(9) Uani 1 1 d . . . . .
H84A H -0.135645 0.281961 0.534028 0.055 Uiso 1 1 calc R U . . .
H84B H -0.201741 0.271908 0.488985 0.055 Uiso 1 1 calc R U . . .
H84C H -0.171131 0.369527 0.493600 0.055 Uiso 1 1 calc R U . . .
C85 C 0.1672(3) 0.6273(3) 0.03247(15) 0.0353(8) Uani 1 1 d . . . . .
H85A H 0.094690 0.630765 0.044591 0.053 Uiso 1 1 calc R U . . .
H85B H 0.195919 0.604285 -0.009919 0.053 Uiso 1 1 calc R U . . .
H85C H 0.177265 0.690747 0.036644 0.053 Uiso 1 1 calc R U . . .
C86 C 0.6002(3) 0.0809(3) 0.17682(15) 0.0334(8) Uani 1 1 d . . . . .
H86 H 0.656583 0.093008 0.187047 0.040 Uiso 1 1 calc R U . . .
C87 C 0.2587(3) 0.3282(3) -0.02470(17) 0.0424(9) Uani 1 1 d . . . . .
H87A H 0.291756 0.380293 -0.036001 0.064 Uiso 1 1 calc R U . . .
H87B H 0.185395 0.353256 -0.016935 0.064 Uiso 1 1 calc R U . . .
H87C H 0.283192 0.280134 -0.057929 0.064 Uiso 1 1 calc R U . . .
C88 C -0.0177(3) 0.1538(2) 0.44534(16) 0.0328(8) Uani 1 1 d . . . . .
H88A H 0.045418 0.130396 0.413554 0.049 Uiso 1 1 calc R U . . .
H88B H -0.069998 0.126142 0.438285 0.049 Uiso 1 1 calc R U . . .
H88C H -0.006608 0.135260 0.485112 0.049 Uiso 1 1 calc R U . . .
C89 C 0.7294(2) 0.3589(2) 0.14845(16) 0.0325(8) Uani 1 1 d . . . . .
H89A H 0.731571 0.421415 0.131272 0.049 Uiso 1 1 calc R U . . .
H89B H 0.769761 0.308840 0.117747 0.049 Uiso 1 1 calc R U . . .
H89C H 0.757147 0.351379 0.183773 0.049 Uiso 1 1 calc R U . . .
C90 C 0.4405(3) -0.0362(3) 0.31624(17) 0.0387(9) Uani 1 1 d . . . . .
H90A H 0.499660 -0.021735 0.324432 0.058 Uiso 1 1 calc R U . . .
H90B H 0.457379 -0.058249 0.273817 0.058 Uiso 1 1 calc R U . . .
H90C H 0.420661 -0.086070 0.343113 0.058 Uiso 1 1 calc R U . . .
C91 C 0.3339(3) 0.5489(3) 0.05048(16) 0.0429(9) Uani 1 1 d . . . . .
H91A H 0.347194 0.611890 0.050417 0.064 Uiso 1 1 calc R U . . .
H91B H 0.359113 0.520892 0.009141 0.064 Uiso 1 1 calc R U . . .
H91C H 0.368369 0.507638 0.077365 0.064 Uiso 1 1 calc R U . . .
C92 C 0.2135(3) -0.0304(3) 0.58207(16) 0.0344(8) Uani 1 1 d . . . . .
H92A H 0.255522 -0.082948 0.553597 0.052 Uiso 1 1 calc R U . . .
H92B H 0.163037 -0.053349 0.613153 0.052 Uiso 1 1 calc R U . . .
H92C H 0.256210 -0.005795 0.601535 0.052 Uiso 1 1 calc R U . . .
C93 C 0.3111(3) -0.1309(2) 0.07390(18) 0.0449(10) Uani 1 1 d . . . . .
H93A H 0.347556 -0.104219 0.097009 0.067 Uiso 1 1 calc R U . . .
H93B H 0.352707 -0.193051 0.055884 0.067 Uiso 1 1 calc R U . . .
H93C H 0.247462 -0.138476 0.101121 0.067 Uiso 1 1 calc R U . . .
C94 C 0.4852(3) 0.7196(3) 0.16024(19) 0.0447(10) Uani 1 1 d . . . . .
H94A H 0.544078 0.689174 0.127285 0.067 Uiso 1 1 calc R U . . .
H94B H 0.467082 0.788430 0.154463 0.067 Uiso 1 1 calc R U . . .
H94C H 0.428184 0.693490 0.159923 0.067 Uiso 1 1 calc R U . . .
C95 C -0.0249(3) 0.5351(3) 0.33981(14) 0.0329(8) Uani 1 1 d . . . . .
H95A H 0.040799 0.489071 0.334777 0.049 Uiso 1 1 calc R U . . .
H95B H -0.078655 0.506544 0.362707 0.049 Uiso 1 1 calc R U . . .
H95C H -0.026282 0.592114 0.361961 0.049 Uiso 1 1 calc R U . . .
C96 C 0.2327(3) -0.1026(3) -0.01320(18) 0.0412(9) Uani 1 1 d . . . . .
H96A H 0.274287 -0.164066 -0.032398 0.062 Uiso 1 1 calc R U . . .
H96B H 0.218589 -0.057556 -0.044643 0.062 Uiso 1 1 calc R U . . .
H96C H 0.168939 -0.111046 0.013391 0.062 Uiso 1 1 calc R U . . .
C97 C -0.1408(3) 0.6377(3) 0.28389(19) 0.0415(9) Uani 1 1 d . . . . .
H97A H -0.139081 0.695115 0.304400 0.062 Uiso 1 1 calc R U . . .
H97B H -0.196726 0.612845 0.307848 0.062 Uiso 1 1 calc R U . . .
H97C H -0.150421 0.653587 0.243496 0.062 Uiso 1 1 calc R U . . .
C98 C -0.0938(3) 0.1319(2) 0.1174(2) 0.0401(9) Uani 1 1 d . . . . .
H98A H -0.097748 0.168440 0.080850 0.060 Uiso 1 1 calc R U . . .
H98B H -0.161545 0.141579 0.145229 0.060 Uiso 1 1 calc R U . . .
H98C H -0.065876 0.064044 0.106037 0.060 Uiso 1 1 calc R U . . .
C99 C 0.6098(3) 0.7245(3) 0.2194(2) 0.0551(12) Uani 1 1 d . . . . .
H99A H 0.621815 0.716325 0.259767 0.083 Uiso 1 1 calc R U . . .
H99B H 0.605726 0.790730 0.207690 0.083 Uiso 1 1 calc R U . . .
H99C H 0.665410 0.682014 0.189816 0.083 Uiso 1 1 calc R U . . .
C100 C 0.8444(4) 0.8832(3) 0.2292(2) 0.0564(12) Uani 1 1 d . . . . .
H10A H 0.868670 0.940917 0.230935 0.068 Uiso 1 1 calc R U . . .
H10B H 0.891914 0.828884 0.241977 0.068 Uiso 1 1 calc R U . . .
C101 C 0.7442(4) 0.8964(3) 0.2715(2) 0.0587(12) Uani 1 1 d . . . . .
H10C H 0.696459 0.949156 0.258495 0.088 Uiso 1 1 calc R U . . .
H10D H 0.747140 0.910971 0.312348 0.088 Uiso 1 1 calc R U . . .
H10E H 0.721632 0.837914 0.271911 0.088 Uiso 1 1 calc R U . . .
C102 C 0.9376(3) 0.8386(3) 0.1263(2) 0.0576(12) Uani 1 1 d . . . . .
H10F H 0.976358 0.776830 0.137438 0.069 Uiso 1 1 calc R U . . .
H10G H 0.976171 0.886439 0.126774 0.069 Uiso 1 1 calc R U . . .
C103 C 0.5112(3) 0.1672(4) 0.5110(2) 0.0616(13) Uani 1 1 d . . . . .
H10H H 0.483661 0.130905 0.545491 0.092 Uiso 1 1 calc R U . . .
H10I H 0.552924 0.203526 0.523003 0.092 Uiso 1 1 calc R U . . .
H10J H 0.552703 0.123305 0.476980 0.092 Uiso 1 1 calc R U . . .
B1 B 0.2907(3) 0.3036(3) 0.23599(16) 0.0233(7) Uani 1 1 d . . . . .
C105 C 0.9268(4) 0.8297(4) 0.0655(2) 0.0835(19) Uani 1 1 d . . . . .
H10K H 0.896395 0.776816 0.063507 0.125 Uiso 1 1 calc R U . . .
H10L H 0.993441 0.817366 0.036093 0.125 Uiso 1 1 calc R U . . .
H10M H 0.883237 0.888940 0.055732 0.125 Uiso 1 1 calc R U . . .

loop_
_atom_site_aniso_label
_atom_site_aniso_U_11
_atom_site_aniso_U_22
_atom_site_aniso_U_33
_atom_site_aniso_U_23
_atom_site_aniso_U_13
_atom_site_aniso_U_12
Ge2 0.01429(15) 0.01586(15) 0.01228(14) 0.00006(11) -0.00424(11) -0.00125(11)
Ge1 0.01573(15) 0.03068(18) 0.01214(15) 0.00058(12) -0.00411(12) -0.01095(13)
Cl1 0.0216(4) 0.0278(4) 0.0366(4) 0.0086(3) -0.0133(3) -0.0073(3)
O2 0.0113(9) 0.0200(10) 0.0156(10) 0.0011(8) -0.0046(8) -0.0031(8)
O1 0.0398(15) 0.0428(16) 0.0504(17) 0.0222(13) -0.0135(13) -0.0122(13)
O3 0.0508(19) 0.068(2) 0.071(2) -0.0315(17) -0.0382(17) 0.0204(16)
C5 0.0158(14) 0.0267(16) 0.0184(15) -0.0014(12) -0.0004(12) -0.0090(12)
C6 0.0135(13) 0.0171(14) 0.0219(15) 0.0011(11) -0.0078(11) -0.0043(11)
C7 0.0191(14) 0.0144(13) 0.0183(14) 0.0000(11) -0.0049(12) -0.0014(11)
C8 0.0161(14) 0.0255(16) 0.0291(17) 0.0021(13) -0.0110(13) -0.0068(12)
C9 0.0193(14) 0.0174(14) 0.0148(14) -0.0005(11) -0.0037(11) -0.0024(11)
C10 0.0170(14) 0.0171(14) 0.0177(14) 0.0010(11) -0.0068(12) -0.0043(11)
C11 0.0212(15) 0.0197(15) 0.0158(14) -0.0046(11) -0.0040(12) -0.0029(12)
C12 0.0180(15) 0.0253(16) 0.0306(17) -0.0011(13) -0.0009(13) -0.0041(13)
C13 0.0168(14) 0.0245(15) 0.0215(15) 0.0041(12) -0.0050(12) -0.0086(12)
C14 0.0229(15) 0.0192(14) 0.0187(14) -0.0016(11) -0.0084(12) -0.0056(12)
C15 0.0187(14) 0.0236(15) 0.0213(15) 0.0013(12) -0.0095(12) -0.0031(12)
C16 0.0181(15) 0.0235(16) 0.0298(17) -0.0017(13) -0.0051(13) -0.0037(12)
C17 0.0191(14) 0.0185(14) 0.0203(15) 0.0000(11) -0.0095(12) -0.0061(12)
C18 0.0201(15) 0.0170(14) 0.0265(16) -0.0007(12) -0.0099(13) -0.0032(12)
C19 0.0181(14) 0.0194(15) 0.0244(16) 0.0022(12) -0.0054(12) -0.0061(12)
C20 0.0193(14) 0.0156(14) 0.0177(14) 0.0031(11) -0.0047(12) -0.0015(11)
C21 0.0202(15) 0.0268(16) 0.0188(15) 0.0074(12) -0.0061(12) -0.0071(13)
C22 0.0199(14) 0.0146(13) 0.0141(13) -0.0012(10) -0.0050(11) -0.0026(11)
C23 0.0294(17) 0.0214(15) 0.0229(16) -0.0046(12) -0.0135(14) 0.0023(13)
C24 0.0257(16) 0.0199(15) 0.0310(17) -0.0017(13) -0.0074(14) -0.0098(13)
C25 0.0151(13) 0.0220(14) 0.0122(13) -0.0033(11) -0.0006(11) -0.0074(11)
C26 0.0173(14) 0.0261(15) 0.0126(13) -0.0002(11) -0.0029(11) -0.0062(12)
C27 0.0144(13) 0.0130(13) 0.0172(14) 0.0002(10) -0.0058(11) 0.0001(11)
C28 0.0148(14) 0.0335(18) 0.0248(16) 0.0056(13) -0.0026(12) -0.0102(13)
C29 0.0144(13) 0.0196(14) 0.0127(13) -0.0004(11) -0.0042(11) -0.0030(11)
C30 0.0108(13) 0.0253(15) 0.0193(14) -0.0002(11) -0.0054(11) -0.0053(11)
C31 0.0202(15) 0.0341(18) 0.0165(15) 0.0012(13) -0.0019(12) -0.0002(13)
C32 0.0164(14) 0.0174(14) 0.0111(13) -0.0003(10) -0.0010(11) -0.0035(11)
C33 0.0167(14) 0.0197(14) 0.0164(14) 0.0007(11) -0.0072(11) -0.0028(11)
C34 0.0359(18) 0.0256(17) 0.0223(16) 0.0014(13) -0.0085(14) -0.0123(14)
C35 0.0176(14) 0.0161(14) 0.0186(14) 0.0016(11) -0.0062(12) -0.0036(11)
C36 0.0192(15) 0.0224(15) 0.0234(16) 0.0016(12) -0.0052(12) -0.0092(12)
C37 0.0251(16) 0.0254(16) 0.0182(15) -0.0027(12) -0.0061(13) -0.0028(13)
C38 0.0164(14) 0.0226(15) 0.0136(13) -0.0064(11) -0.0025(11) -0.0057(12)
C39 0.0111(13) 0.0241(15) 0.0184(14) 0.0004(11) -0.0040(11) -0.0063(11)
C40 0.039(2) 0.0212(16) 0.0345(19) 0.0002(13) -0.0146(16) -0.0097(14)
C41 0.0154(14) 0.0243(15) 0.0169(14) 0.0062(12) -0.0027(12) -0.0023(12)
C42 0.0223(16) 0.0342(18) 0.0158(15) 0.0003(13) 0.0006(12) -0.0037(14)
C43 0.0223(16) 0.0284(17) 0.0285(17) 0.0019(13) -0.0064(14) 0.0003(13)
C44 0.0178(14) 0.0187(14) 0.0190(15) 0.0018(11) -0.0029(12) -0.0043(12)
C45 0.0208(15) 0.0235(16) 0.0245(16) 0.0012(12) 0.0009(13) -0.0044(13)
C46 0.0249(17) 0.0359(19) 0.0231(16) -0.0042(13) -0.0090(13) -0.0078(14)
C47 0.0150(14) 0.0268(16) 0.0215(15) 0.0009(12) -0.0032(12) -0.0005(12)
C48 0.0239(15) 0.0188(14) 0.0152(14) -0.0015(11) -0.0105(12) -0.0013(12)
C49 0.0282(17) 0.0189(15) 0.0303(17) -0.0013(12) -0.0157(14) -0.0056(13)
C50 0.0349(19) 0.042(2) 0.0160(15) -0.0056(14) -0.0042(14) -0.0125(16)
C51 0.0294(19) 0.048(2) 0.0272(18) 0.0082(16) 0.0039(15) -0.0097(17)
C52 0.0186(15) 0.0235(15) 0.0208(15) 0.0064(12) -0.0051(12) -0.0049(12)
C53 0.0239(15) 0.0206(15) 0.0141(14) 0.0031(11) -0.0085(12) -0.0048(12)
C54 0.0261(16) 0.0349(18) 0.0159(15) -0.0009(13) -0.0026(13) -0.0110(14)
C55 0.0248(16) 0.0186(15) 0.0235(16) -0.0024(12) -0.0138(13) -0.0017(12)
C56 0.0280(17) 0.0240(16) 0.0224(16) -0.0025(13) 0.0032(14) -0.0008(13)
C57 0.0231(15) 0.0201(15) 0.0181(15) -0.0029(11) 0.0006(12) -0.0090(12)
C58 0.0202(16) 0.0346(18) 0.0205(16) 0.0074(13) 0.0008(13) -0.0037(14)
C59 0.0165(15) 0.0388(19) 0.0208(15) 0.0096(13) -0.0045(12) -0.0119(14)
C60 0.044(2) 0.0290(18) 0.048(2) 0.0018(16) -0.0299(18) -0.0138(16)
C61 0.0270(16) 0.0232(15) 0.0165(15) -0.0006(12) -0.0009(13) -0.0087(13)
C62 0.0260(16) 0.0211(15) 0.0155(14) -0.0018(11) -0.0080(12) -0.0027(12)
C63 0.0284(17) 0.0218(16) 0.0186(15) 0.0008(12) 0.0015(13) -0.0073(13)
C64 0.0326(18) 0.0219(16) 0.0325(18) -0.0060(13) -0.0062(15) -0.0020(14)
C65 0.0197(15) 0.0254(16) 0.0158(14) -0.0043(12) -0.0002(12) -0.0098(12)
C66 0.0279(17) 0.0404(19) 0.0179(15) -0.0011(13) -0.0056(13) -0.0162(15)
C67 0.0153(15) 0.038(2) 0.0330(19) 0.0117(15) -0.0005(14) 0.0061(14)
C68 0.0226(16) 0.0361(18) 0.0201(15) 0.0092(13) -0.0057(13) -0.0121(14)
C69 0.052(2) 0.045(2) 0.0302(19) -0.0057(16) -0.0141(17) -0.0220(19)
C70 0.0340(19) 0.0254(18) 0.043(2) 0.0106(15) -0.0038(16) -0.0056(15)
C71 0.0256(17) 0.0371(19) 0.0216(16) 0.0042(14) -0.0095(14) -0.0086(15)
C72 0.0235(16) 0.0292(17) 0.0244(16) -0.0085(13) -0.0037(13) -0.0001(13)
C73 0.038(2) 0.043(2) 0.0236(18) -0.0052(15) -0.0061(16) 0.0048(17)
C74 0.0249(16) 0.0269(16) 0.0203(15) -0.0022(12) -0.0030(13) -0.0096(13)
C75 0.042(2) 0.052(2) 0.0218(17) -0.0055(15) -0.0021(15) -0.0301(18)
C76 0.0348(19) 0.0304(18) 0.0289(18) 0.0010(14) -0.0004(15) 0.0006(15)
C77 0.0339(19) 0.0226(17) 0.047(2) 0.0030(15) -0.0045(17) -0.0087(15)
C78 0.0230(16) 0.0161(15) 0.0411(19) -0.0026(13) -0.0103(14) -0.0058(12)
C79 0.0201(15) 0.0344(18) 0.0238(16) 0.0049(13) -0.0069(13) -0.0075(14)
C80 0.0206(16) 0.0264(17) 0.0341(18) 0.0085(14) -0.0040(14) -0.0047(13)
C81 0.0188(15) 0.0207(15) 0.0191(15) 0.0007(11) -0.0007(12) -0.0077(12)
C82 0.0184(14) 0.0229(15) 0.0153(14) -0.0040(11) -0.0042(12) -0.0051(12)
C83 0.0317(19) 0.0340(19) 0.0326(19) 0.0011(15) -0.0037(15) -0.0094(15)
C84 0.0168(16) 0.067(3) 0.0243(17) 0.0132(17) -0.0017(14) -0.0139(16)
C85 0.042(2) 0.045(2) 0.0189(16) 0.0045(15) -0.0087(15) -0.0110(17)
C86 0.0253(17) 0.041(2) 0.0308(19) 0.0020(15) -0.0063(15) -0.0050(15)
C87 0.036(2) 0.043(2) 0.041(2) 0.0176(17) -0.0029(17) -0.0049(17)
C88 0.0332(19) 0.040(2) 0.0349(19) 0.0181(15) -0.0177(16) -0.0199(16)
C89 0.0202(16) 0.0360(19) 0.0299(18) 0.0069(15) 0.0057(14) -0.0012(14)
C90 0.032(2) 0.040(2) 0.038(2) -0.0148(16) -0.0061(16) 0.0001(16)
C91 0.030(2) 0.057(3) 0.0269(19) 0.0016(17) 0.0059(16) 0.0002(18)
C92 0.0324(19) 0.041(2) 0.0348(19) 0.0177(16) -0.0143(16) -0.0144(16)
C93 0.058(3) 0.0209(18) 0.051(2) 0.0004(16) -0.020(2) 0.0049(17)
C94 0.038(2) 0.037(2) 0.058(3) 0.0236(19) -0.0144(19) -0.0087(17)
C95 0.049(2) 0.039(2) 0.0167(16) 0.0015(14) -0.0036(15) -0.0270(17)
C96 0.048(2) 0.0286(19) 0.046(2) -0.0176(16) -0.0134(19) -0.0040(17)
C97 0.0199(17) 0.040(2) 0.055(2) -0.0015(18) 0.0039(17) -0.0048(15)
C98 0.0286(19) 0.0251(18) 0.073(3) -0.0080(17) -0.0227(19) -0.0071(15)
C99 0.065(3) 0.036(2) 0.079(3) 0.022(2) -0.035(3) -0.025(2)
C100 0.061(3) 0.058(3) 0.070(3) 0.030(2) -0.040(3) -0.028(2)
C101 0.072(3) 0.045(3) 0.060(3) -0.009(2) -0.036(3) 0.004(2)
C102 0.047(3) 0.046(3) 0.082(3) 0.014(2) -0.026(3) -0.008(2)
C103 0.033(2) 0.094(4) 0.062(3) -0.028(3) -0.016(2) -0.018(2)
B1 0.0191(17) 0.034(2) 0.0207(17) 0.0022(14) -0.0091(14) -0.0090(15)
C105 0.070(4) 0.096(4) 0.067(3) -0.030(3) -0.032(3) 0.027(3)

_geom_special_details            
;
 All esds (except the esd in the dihedral angle between two l.s. planes)
 are estimated using the full covariance matrix.  The cell esds are taken
 into account individually in the estimation of esds in distances, angles
 and torsion angles; correlations between esds in cell parameters are only
 used when they are defined by crystal symmetry.  An approximate (isotropic)
 treatment of cell esds is used for estimating esds involving l.s. planes.
;

loop_
_geom_bond_atom_site_label_1
_geom_bond_atom_site_label_2
_geom_bond_distance
_geom_bond_site_symmetry_2
_geom_bond_publ_flag
Ge2 C9 1.932(3) . ?
Ge2 C10 1.965(3) . ?
Ge2 C29 1.988(3) . ?
Ge2 B1 2.194(3) . ?
Ge1 C26 1.951(3) . ?
Ge1 C38 2.001(3) . ?
Ge1 B1 2.109(3) . ?
Ge1 Cl1 2.2012(8) . ?
O2 C33 1.394(3) . ?
O2 C6 1.396(3) . ?
O1 C71 1.139(4) . ?
O3 C102 1.391(5) . ?
O3 C100 1.412(5) . ?
C5 C12 1.381(4) . ?
C5 C25 1.394(4) . ?
C5 H5 0.9500 . ?
C6 C10 1.386(4) . ?
C6 C13 1.395(4) . ?
C7 C15 1.386(4) . ?
C7 C32 1.396(4) . ?
C7 H7 0.9500 . ?
C8 C17 1.389(4) . ?
C8 C28 1.392(4) . ?
C8 H8 0.9500 . ?
C9 C53 1.342(4) . ?
C9 H9 0.9500 . ?
C10 C17 1.398(4) . ?
C11 C18 1.388(4) . ?
C11 C35 1.394(4) . ?
C11 H11 0.9500 . ?
C12 C45 1.379(4) . ?
C12 H12 0.9500 . ?
C13 C28 1.386(4) . ?
C13 C59 1.526(4) . ?
C14 C15 1.382(4) . ?
C14 C22 1.393(4) . ?
C14 H14 0.9500 . ?
C15 H15 0.9500 . ?
C16 C30 1.391(4) . ?
C16 C80 1.396(4) . ?
C16 H16 0.9500 . ?
C17 H17 0.9500 . ?
C18 C19 1.384(4) . ?
C18 C24 1.518(4) . ?
C19 C20 1.396(4) . ?
C19 H19 0.9500 . ?
C20 C27 1.419(4) . ?
C20 C63 1.522(4) . ?
C21 C43 1.398(4) . ?
C21 C79 1.404(4) . ?
C21 C53 1.473(4) . ?
C22 C29 1.421(4) . ?
C22 C48 1.505(4) . ?
C23 C37 1.381(4) . ?
C23 C49 1.384(4) . ?
C23 C64 1.529(4) . ?
C24 C60 1.527(5) . ?
C24 C40 1.530(4) . ?
C24 H24 1.0000 . ?
C25 C38 1.427(4) . ?
C25 C39 1.509(4) . ?
C26 C33 1.381(4) . ?
C26 C66 1.399(4) . ?
C27 C35 1.409(4) . ?
C27 C32 1.511(4) . ?
C28 H28 0.9500 . ?
C29 C32 1.419(4) . ?
C30 C39 1.415(4) . ?
C30 C82 1.525(4) . ?
C31 C47 1.531(4) . ?
C31 C73 1.533(4) . ?
C31 C89 1.539(4) . ?
C31 H31 1.0000 . ?
C33 C41 1.395(4) . ?
C34 C61 1.527(4) . ?
C34 H34A 0.9800 . ?
C34 H34B 0.9800 . ?
C34 H34C 0.9800 . ?
C35 C57 1.516(4) . ?
C36 C52 1.383(4) . ?
C36 C44 1.400(4) . ?
C36 H36 0.9500 . ?
C37 C62 1.393(4) . ?
C37 H37 0.9500 . ?
C38 C65 1.419(4) . ?
C39 C47 1.406(4) . ?
C40 H40A 0.9800 . ?
C40 H40B 0.9800 . ?
C40 H40C 0.9800 . ?
C41 C42 1.387(4) . ?
C41 C59 1.531(4) . ?
C42 C50 1.395(4) . ?
C42 H42 0.9500 . ?
C43 C76 1.379(4) . ?
C43 H43 0.9500 . ?
C44 C81 1.407(4) . ?
C44 C61 1.521(4) . ?
C45 C65 1.406(4) . ?
C45 H45 0.9500 . ?
C46 C82 1.536(4) . ?
C46 H46A 0.9800 . ?
C46 H46B 0.9800 . ?
C46 H46C 0.9800 . ?
C47 C58 1.385(4) . ?
C48 C55 1.402(4) . ?
C48 C62 1.423(4) . ?
C49 C55 1.414(4) . ?
C49 H49 0.9500 . ?
C50 C66 1.376(4) . ?
C50 H50 0.9500 . ?
C51 C68 1.529(5) . ?
C51 H51A 0.9800 . ?
C51 H51B 0.9800 . ?
C51 H51C 0.9800 . ?
C52 C54 1.393(4) . ?
C52 C68 1.522(4) . ?
C53 B1 1.660(5) . ?
C54 C74 1.390(4) . ?
C54 H54 0.9500 . ?
C55 C78 1.513(4) . ?
C56 C62 1.520(4) . ?
C56 C87 1.528(5) . ?
C56 C83 1.533(5) . ?
C56 H56 1.0000 . ?
C57 C95 1.524(4) . ?
C57 C97 1.528(5) . ?
C57 H57 1.0000 . ?
C58 C80 1.385(5) . ?
C58 H58 0.9500 . ?
C59 C84 1.529(4) . ?
C59 C88 1.546(5) . ?
C60 H60A 0.9800 . ?
C60 H60B 0.9800 . ?
C60 H60C 0.9800 . ?
C61 C90 1.533(5) . ?
C61 H61 1.0000 . ?
C63 C85 1.530(4) . ?
C63 C91 1.534(5) . ?
C63 H63 1.0000 . ?
C64 C93 1.514(5) . ?
C64 C96 1.515(5) . ?
C64 H64 1.0000 . ?
C65 C81 1.514(4) . ?
C66 H66 0.9500 . ?
C67 C86 1.356(5) . ?
C67 C76 1.412(5) . ?
C67 H67 0.9500 . ?
C68 C92 1.532(4) . ?
C68 H68 1.0000 . ?
C69 C75 1.534(5) . ?
C69 H69A 0.9800 . ?
C69 H69B 0.9800 . ?
C69 H69C 0.9800 . ?
C70 C80 1.521(4) . ?
C70 C99 1.523(5) . ?
C70 C94 1.524(5) . ?
C70 H70 1.0000 . ?
C71 B1 1.492(5) . ?
C72 C82 1.538(4) . ?
C72 H72A 0.9800 . ?
C72 H72B 0.9800 . ?
C72 H72C 0.9800 . ?
C73 H73A 0.9800 . ?
C73 H73B 0.9800 . ?
C73 H73C 0.9800 . ?
C74 C81 1.411(4) . ?
C74 C75 1.531(4) . ?
C75 C103 1.526(6) . ?
C75 H75 1.0000 . ?
C76 H76 0.9500 . ?
C77 C78 1.538(5) . ?
C77 H77A 0.9800 . ?
C77 H77B 0.9800 . ?
C77 H77C 0.9800 . ?
C78 C98 1.535(4) . ?
C78 H78 1.0000 . ?
C79 C86 1.381(5) . ?
C79 H79 0.9500 . ?
C82 H82 1.0000 . ?
C83 H83A 0.9800 . ?
C83 H83B 0.9800 . ?
C83 H83C 0.9800 . ?
C84 H84A 0.9800 . ?
C84 H84B 0.9800 . ?
C84 H84C 0.9800 . ?
C85 H85A 0.9800 . ?
C85 H85B 0.9800 . ?
C85 H85C 0.9800 . ?
C86 H86 0.9500 . ?
C87 H87A 0.9800 . ?
C87 H87B 0.9800 . ?
C87 H87C 0.9800 . ?
C88 H88A 0.9800 . ?
C88 H88B 0.9800 . ?
C88 H88C 0.9800 . ?
C89 H89A 0.9800 . ?
C89 H89B 0.9800 . ?
C89 H89C 0.9800 . ?
C90 H90A 0.9800 . ?
C90 H90B 0.9800 . ?
C90 H90C 0.9800 . ?
C91 H91A 0.9800 . ?
C91 H91B 0.9800 . ?
C91 H91C 0.9800 . ?
C92 H92A 0.9800 . ?
C92 H92B 0.9800 . ?
C92 H92C 0.9800 . ?
C93 H93A 0.9800 . ?
C93 H93B 0.9800 . ?
C93 H93C 0.9800 . ?
C94 H94A 0.9800 . ?
C94 H94B 0.9800 . ?
C94 H94C 0.9800 . ?
C95 H95A 0.9800 . ?
C95 H95B 0.9800 . ?
C95 H95C 0.9800 . ?
C96 H96A 0.9800 . ?
C96 H96B 0.9800 . ?
C96 H96C 0.9800 . ?
C97 H97A 0.9800 . ?
C97 H97B 0.9800 . ?
C97 H97C 0.9800 . ?
C98 H98A 0.9800 . ?
C98 H98B 0.9800 . ?
C98 H98C 0.9800 . ?
C99 H99A 0.9800 . ?
C99 H99B 0.9800 . ?
C99 H99C 0.9800 . ?
C100 C101 1.460(6) . ?
C100 H10A 0.9900 . ?
C100 H10B 0.9900 . ?
C101 H10C 0.9800 . ?
C101 H10D 0.9800 . ?
C101 H10E 0.9800 . ?
C102 C105 1.454(6) . ?
C102 H10F 0.9900 . ?
C102 H10G 0.9900 . ?
C103 H10H 0.9800 . ?
C103 H10I 0.9800 . ?
C103 H10J 0.9800 . ?
C105 H10K 0.9800 . ?
C105 H10L 0.9800 . ?
C105 H10M 0.9800 . ?

loop_
_geom_angle_atom_site_label_1
_geom_angle_atom_site_label_2
_geom_angle_atom_site_label_3
_geom_angle
_geom_angle_site_symmetry_1
_geom_angle_site_symmetry_3
_geom_angle_publ_flag
C9 Ge2 C10 115.53(12) . . ?
C9 Ge2 C29 114.57(11) . . ?
C10 Ge2 C29 100.49(11) . . ?
C9 Ge2 B1 70.29(13) . . ?
C10 Ge2 B1 124.21(12) . . ?
C29 Ge2 B1 128.68(12) . . ?
C26 Ge1 C38 111.67(11) . . ?
C26 Ge1 B1 122.48(12) . . ?
C38 Ge1 B1 112.07(12) . . ?
C26 Ge1 Cl1 95.72(9) . . ?
C38 Ge1 Cl1 112.29(8) . . ?
B1 Ge1 Cl1 100.40(10) . . ?
C33 O2 C6 111.9(2) . . ?
C102 O3 C100 117.2(3) . . ?
C12 C5 C25 121.9(3) . . ?
C12 C5 H5 119.1 . . ?
C25 C5 H5 119.1 . . ?
C10 C6 C13 124.4(3) . . ?
C10 C6 O2 116.5(2) . . ?
C13 C6 O2 119.1(2) . . ?
C15 C7 C32 121.4(3) . . ?
C15 C7 H7 119.3 . . ?
C32 C7 H7 119.3 . . ?
C17 C8 C28 120.5(3) . . ?
C17 C8 H8 119.8 . . ?
C28 C8 H8 119.8 . . ?
C53 C9 Ge2 101.8(2) . . ?
C53 C9 H9 129.1 . . ?
Ge2 C9 H9 129.1 . . ?
C6 C10 C17 116.8(3) . . ?
C6 C10 Ge2 120.0(2) . . ?
C17 C10 Ge2 123.1(2) . . ?
C18 C11 C35 122.4(3) . . ?
C18 C11 H11 118.8 . . ?
C35 C11 H11 118.8 . . ?
C45 C12 C5 119.2(3) . . ?
C45 C12 H12 120.4 . . ?
C5 C12 H12 120.4 . . ?
C28 C13 C6 117.0(3) . . ?
C28 C13 C59 125.7(3) . . ?
C6 C13 C59 117.3(2) . . ?
C15 C14 C22 121.4(3) . . ?
C15 C14 H14 119.3 . . ?
C22 C14 H14 119.3 . . ?
C14 C15 C7 119.2(3) . . ?
C14 C15 H15 120.4 . . ?
C7 C15 H15 120.4 . . ?
C30 C16 C80 122.0(3) . . ?
C30 C16 H16 119.0 . . ?
C80 C16 H16 119.0 . . ?
C8 C17 C10 120.6(3) . . ?
C8 C17 H17 119.7 . . ?
C10 C17 H17 119.7 . . ?
C19 C18 C11 117.5(3) . . ?
C19 C18 C24 120.6(3) . . ?
C11 C18 C24 121.8(3) . . ?
C18 C19 C20 122.7(3) . . ?
C18 C19 H19 118.6 . . ?
C20 C19 H19 118.6 . . ?
C19 C20 C27 118.8(3) . . ?
C19 C20 C63 119.0(3) . . ?
C27 C20 C63 122.0(2) . . ?
C43 C21 C79 118.2(3) . . ?
C43 C21 C53 121.2(3) . . ?
C79 C21 C53 120.5(3) . . ?
C14 C22 C29 119.6(2) . . ?
C14 C22 C48 116.8(2) . . ?
C29 C22 C48 123.3(2) . . ?
C37 C23 C49 118.5(3) . . ?
C37 C23 C64 120.4(3) . . ?
C49 C23 C64 121.2(3) . . ?
C18 C24 C60 112.7(3) . . ?
C18 C24 C40 110.1(2) . . ?
C60 C24 C40 111.2(3) . . ?
C18 C24 H24 107.5 . . ?
C60 C24 H24 107.5 . . ?
C40 C24 H24 107.5 . . ?
C5 C25 C38 119.3(3) . . ?
C5 C25 C39 116.0(2) . . ?
C38 C25 C39 124.4(2) . . ?
C33 C26 C66 117.0(3) . . ?
C33 C26 Ge1 123.3(2) . . ?
C66 C26 Ge1 118.8(2) . . ?
C35 C27 C20 119.0(2) . . ?
C35 C27 C32 122.4(2) . . ?
C20 C27 C32 118.1(2) . . ?
C13 C28 C8 120.7(3) . . ?
C13 C28 H28 119.6 . . ?
C8 C28 H28 119.6 . . ?
C32 C29 C22 118.3(2) . . ?
C32 C29 Ge2 124.13(19) . . ?
C22 C29 Ge2 115.4(2) . . ?
C16 C30 C39 119.1(3) . . ?
C16 C30 C82 119.6(3) . . ?
C39 C30 C82 121.3(3) . . ?
C47 C31 C73 115.4(3) . . ?
C47 C31 C89 107.9(3) . . ?
C73 C31 C89 110.9(3) . . ?
C47 C31 H31 107.5 . . ?
C73 C31 H31 107.5 . . ?
C89 C31 H31 107.5 . . ?
C7 C32 C29 119.3(2) . . ?
C7 C32 C27 115.8(2) . . ?
C29 C32 C27 124.5(2) . . ?
C26 C33 O2 116.5(2) . . ?
C26 C33 C41 124.1(3) . . ?
O2 C33 C41 119.3(2) . . ?
C61 C34 H34A 109.5 . . ?
C61 C34 H34B 109.5 . . ?
H34A C34 H34B 109.5 . . ?
C61 C34 H34C 109.5 . . ?
H34A C34 H34C 109.5 . . ?
H34B C34 H34C 109.5 . . ?
C11 C35 C27 119.4(3) . . ?
C11 C35 C57 119.4(3) . . ?
C27 C35 C57 121.2(2) . . ?
C52 C36 C44 122.3(3) . . ?
C52 C36 H36 118.8 . . ?
C44 C36 H36 118.8 . . ?
C23 C37 C62 122.2(3) . . ?
C23 C37 H37 118.9 . . ?
C62 C37 H37 118.9 . . ?
C65 C38 C25 118.2(3) . . ?
C65 C38 Ge1 118.4(2) . . ?
C25 C38 Ge1 122.5(2) . . ?
C47 C39 C30 119.2(3) . . ?
C47 C39 C25 122.0(3) . . ?
C30 C39 C25 118.4(2) . . ?
C24 C40 H40A 109.5 . . ?
C24 C40 H40B 109.5 . . ?
H40A C40 H40B 109.5 . . ?
C24 C40 H40C 109.5 . . ?
H40A C40 H40C 109.5 . . ?
H40B C40 H40C 109.5 . . ?
C42 C41 C33 117.2(3) . . ?
C42 C41 C59 125.8(3) . . ?
C33 C41 C59 117.0(3) . . ?
C41 C42 C50 120.2(3) . . ?
C41 C42 H42 119.9 . . ?
C50 C42 H42 119.9 . . ?
C76 C43 C21 120.6(3) . . ?
C76 C43 H43 119.7 . . ?
C21 C43 H43 119.7 . . ?
C36 C44 C81 118.7(3) . . ?
C36 C44 C61 119.6(3) . . ?
C81 C44 C61 121.6(3) . . ?
C12 C45 C65 121.3(3) . . ?
C12 C45 H45 119.4 . . ?
C65 C45 H45 119.4 . . ?
C82 C46 H46A 109.5 . . ?
C82 C46 H46B 109.5 . . ?
H46A C46 H46B 109.5 . . ?
C82 C46 H46C 109.5 . . ?
H46A C46 H46C 109.5 . . ?
H46B C46 H46C 109.5 . . ?
C58 C47 C39 119.1(3) . . ?
C58 C47 C31 116.3(3) . . ?
C39 C47 C31 124.2(3) . . ?
C55 C48 C62 119.8(3) . . ?
C55 C48 C22 121.5(3) . . ?
C62 C48 C22 118.5(3) . . ?
C23 C49 C55 122.1(3) . . ?
C23 C49 H49 118.9 . . ?
C55 C49 H49 118.9 . . ?
C66 C50 C42 120.8(3) . . ?
C66 C50 H50 119.6 . . ?
C42 C50 H50 119.6 . . ?
C68 C51 H51A 109.5 . . ?
C68 C51 H51B 109.5 . . ?
H51A C51 H51B 109.5 . . ?
C68 C51 H51C 109.5 . . ?
H51A C51 H51C 109.5 . . ?
H51B C51 H51C 109.5 . . ?
C36 C52 C54 117.9(3) . . ?
C36 C52 C68 120.8(3) . . ?
C54 C52 C68 121.3(3) . . ?
C9 C53 C21 125.1(3) . . ?
C9 C53 B1 104.7(2) . . ?
C21 C53 B1 130.2(2) . . ?
C74 C54 C52 122.3(3) . . ?
C74 C54 H54 118.9 . . ?
C52 C54 H54 118.9 . . ?
C48 C55 C49 118.4(3) . . ?
C48 C55 C78 123.2(3) . . ?
C49 C55 C78 118.4(3) . . ?
C62 C56 C87 111.1(3) . . ?
C62 C56 C83 114.2(3) . . ?
C87 C56 C83 109.8(3) . . ?
C62 C56 H56 107.1 . . ?
C87 C56 H56 107.1 . . ?
C83 C56 H56 107.1 . . ?
C35 C57 C95 112.0(2) . . ?
C35 C57 C97 111.6(3) . . ?
C95 C57 C97 110.7(3) . . ?
C35 C57 H57 107.4 . . ?
C95 C57 H57 107.4 . . ?
C97 C57 H57 107.4 . . ?
C80 C58 C47 122.7(3) . . ?
C80 C58 H58 118.7 . . ?
C47 C58 H58 118.7 . . ?
C13 C59 C84 112.3(3) . . ?
C13 C59 C41 105.2(2) . . ?
C84 C59 C41 111.9(3) . . ?
C13 C59 C88 108.6(3) . . ?
C84 C59 C88 109.3(3) . . ?
C41 C59 C88 109.4(2) . . ?
C24 C60 H60A 109.5 . . ?
C24 C60 H60B 109.5 . . ?
H60A C60 H60B 109.5 . . ?
C24 C60 H60C 109.5 . . ?
H60A C60 H60C 109.5 . . ?
H60B C60 H60C 109.5 . . ?
C44 C61 C34 114.6(3) . . ?
C44 C61 C90 110.6(3) . . ?
C34 C61 C90 109.0(3) . . ?
C44 C61 H61 107.5 . . ?
C34 C61 H61 107.5 . . ?
C90 C61 H61 107.5 . . ?
C37 C62 C48 119.0(3) . . ?
C37 C62 C56 119.4(3) . . ?
C48 C62 C56 121.6(3) . . ?
C20 C63 C85 110.4(3) . . ?
C20 C63 C91 114.9(3) . . ?
C85 C63 C91 108.5(3) . . ?
C20 C63 H63 107.6 . . ?
C85 C63 H63 107.6 . . ?
C91 C63 H63 107.6 . . ?
C93 C64 C96 111.4(3) . . ?
C93 C64 C23 111.9(3) . . ?
C96 C64 C23 111.7(3) . . ?
C93 C64 H64 107.2 . . ?
C96 C64 H64 107.2 . . ?
C23 C64 H64 107.2 . . ?
C45 C65 C38 119.6(3) . . ?
C45 C65 C81 114.6(3) . . ?
C38 C65 C81 125.5(3) . . ?
C50 C66 C26 120.7(3) . . ?
C50 C66 H66 119.7 . . ?
C26 C66 H66 119.7 . . ?
C86 C67 C76 119.8(3) . . ?
C86 C67 H67 120.1 . . ?
C76 C67 H67 120.1 . . ?
C52 C68 C51 112.8(3) . . ?
C52 C68 C92 110.5(3) . . ?
C51 C68 C92 110.5(3) . . ?
C52 C68 H68 107.6 . . ?
C51 C68 H68 107.6 . . ?
C92 C68 H68 107.6 . . ?
C75 C69 H69A 109.5 . . ?
C75 C69 H69B 109.5 . . ?
H69A C69 H69B 109.5 . . ?
C75 C69 H69C 109.5 . . ?
H69A C69 H69C 109.5 . . ?
H69B C69 H69C 109.5 . . ?
C80 C70 C99 110.0(3) . . ?
C80 C70 C94 112.8(3) . . ?
C99 C70 C94 111.1(3) . . ?
C80 C70 H70 107.6 . . ?
C99 C70 H70 107.6 . . ?
C94 C70 H70 107.6 . . ?
O1 C71 B1 176.0(3) . . ?
C82 C72 H72A 109.5 . . ?
C82 C72 H72B 109.5 . . ?
H72A C72 H72B 109.5 . . ?
C82 C72 H72C 109.5 . . ?
H72A C72 H72C 109.5 . . ?
H72B C72 H72C 109.5 . . ?
C31 C73 H73A 109.5 . . ?
C31 C73 H73B 109.5 . . ?
H73A C73 H73B 109.5 . . ?
C31 C73 H73C 109.5 . . ?
H73A C73 H73C 109.5 . . ?
H73B C73 H73C 109.5 . . ?
C54 C74 C81 118.9(3) . . ?
C54 C74 C75 118.4(3) . . ?
C81 C74 C75 122.5(3) . . ?
C103 C75 C74 110.0(3) . . ?
C103 C75 C69 109.1(3) . . ?
C74 C75 C69 114.2(3) . . ?
C103 C75 H75 107.8 . . ?
C74 C75 H75 107.8 . . ?
C69 C75 H75 107.8 . . ?
C43 C76 C67 119.9(3) . . ?
C43 C76 H76 120.1 . . ?
C67 C76 H76 120.1 . . ?
C78 C77 H77A 109.5 . . ?
C78 C77 H77B 109.5 . . ?
H77A C77 H77B 109.5 . . ?
C78 C77 H77C 109.5 . . ?
H77A C77 H77C 109.5 . . ?
H77B C77 H77C 109.5 . . ?
C55 C78 C98 111.4(3) . . ?
C55 C78 C77 111.5(3) . . ?
C98 C78 C77 110.1(3) . . ?
C55 C78 H78 107.9 . . ?
C98 C78 H78 107.9 . . ?
C77 C78 H78 107.9 . . ?
C86 C79 C21 120.7(3) . . ?
C86 C79 H79 119.6 . . ?
C21 C79 H79 119.6 . . ?
C58 C80 C16 117.5(3) . . ?
C58 C80 C70 122.3(3) . . ?
C16 C80 C70 120.1(3) . . ?
C44 C81 C74 119.8(3) . . ?
C44 C81 C65 121.9(3) . . ?
C74 C81 C65 118.0(2) . . ?
C30 C82 C46 110.1(2) . . ?
C30 C82 C72 114.3(2) . . ?
C46 C82 C72 110.1(2) . . ?
C30 C82 H82 107.4 . . ?
C46 C82 H82 107.4 . . ?
C72 C82 H82 107.4 . . ?
C56 C83 H83A 109.5 . . ?
C56 C83 H83B 109.5 . . ?
H83A C83 H83B 109.5 . . ?
C56 C83 H83C 109.5 . . ?
H83A C83 H83C 109.5 . . ?
H83B C83 H83C 109.5 . . ?
C59 C84 H84A 109.5 . . ?
C59 C84 H84B 109.5 . . ?
H84A C84 H84B 109.5 . . ?
C59 C84 H84C 109.5 . . ?
H84A C84 H84C 109.5 . . ?
H84B C84 H84C 109.5 . . ?
C63 C85 H85A 109.5 . . ?
C63 C85 H85B 109.5 . . ?
H85A C85 H85B 109.5 . . ?
C63 C85 H85C 109.5 . . ?
H85A C85 H85C 109.5 . . ?
H85B C85 H85C 109.5 . . ?
C67 C86 C79 120.8(3) . . ?
C67 C86 H86 119.6 . . ?
C79 C86 H86 119.6 . . ?
C56 C87 H87A 109.5 . . ?
C56 C87 H87B 109.5 . . ?
H87A C87 H87B 109.5 . . ?
C56 C87 H87C 109.5 . . ?
H87A C87 H87C 109.5 . . ?
H87B C87 H87C 109.5 . . ?
C59 C88 H88A 109.5 . . ?
C59 C88 H88B 109.5 . . ?
H88A C88 H88B 109.5 . . ?
C59 C88 H88C 109.5 . . ?
H88A C88 H88C 109.5 . . ?
H88B C88 H88C 109.5 . . ?
C31 C89 H89A 109.5 . . ?
C31 C89 H89B 109.5 . . ?
H89A C89 H89B 109.5 . . ?
C31 C89 H89C 109.5 . . ?
H89A C89 H89C 109.5 . . ?
H89B C89 H89C 109.5 . . ?
C61 C90 H90A 109.5 . . ?
C61 C90 H90B 109.5 . . ?
H90A C90 H90B 109.5 . . ?
C61 C90 H90C 109.5 . . ?
H90A C90 H90C 109.5 . . ?
H90B C90 H90C 109.5 . . ?
C63 C91 H91A 109.5 . . ?
C63 C91 H91B 109.5 . . ?
H91A C91 H91B 109.5 . . ?
C63 C91 H91C 109.5 . . ?
H91A C91 H91C 109.5 . . ?
H91B C91 H91C 109.5 . . ?
C68 C92 H92A 109.5 . . ?
C68 C92 H92B 109.5 . . ?
H92A C92 H92B 109.5 . . ?
C68 C92 H92C 109.5 . . ?
H92A C92 H92C 109.5 . . ?
H92B C92 H92C 109.5 . . ?
C64 C93 H93A 109.5 . . ?
C64 C93 H93B 109.5 . . ?
H93A C93 H93B 109.5 . . ?
C64 C93 H93C 109.5 . . ?
H93A C93 H93C 109.5 . . ?
H93B C93 H93C 109.5 . . ?
C70 C94 H94A 109.5 . . ?
C70 C94 H94B 109.5 . . ?
H94A C94 H94B 109.5 . . ?
C70 C94 H94C 109.5 . . ?
H94A C94 H94C 109.5 . . ?
H94B C94 H94C 109.5 . . ?
C57 C95 H95A 109.5 . . ?
C57 C95 H95B 109.5 . . ?
H95A C95 H95B 109.5 . . ?
C57 C95 H95C 109.5 . . ?
H95A C95 H95C 109.5 . . ?
H95B C95 H95C 109.5 . . ?
C64 C96 H96A 109.5 . . ?
C64 C96 H96B 109.5 . . ?
H96A C96 H96B 109.5 . . ?
C64 C96 H96C 109.5 . . ?
H96A C96 H96C 109.5 . . ?
H96B C96 H96C 109.5 . . ?
C57 C97 H97A 109.5 . . ?
C57 C97 H97B 109.5 . . ?
H97A C97 H97B 109.5 . . ?
C57 C97 H97C 109.5 . . ?
H97A C97 H97C 109.5 . . ?
H97B C97 H97C 109.5 . . ?
C78 C98 H98A 109.5 . . ?
C78 C98 H98B 109.5 . . ?
H98A C98 H98B 109.5 . . ?
C78 C98 H98C 109.5 . . ?
H98A C98 H98C 109.5 . . ?
H98B C98 H98C 109.5 . . ?
C70 C99 H99A 109.5 . . ?
C70 C99 H99B 109.5 . . ?
H99A C99 H99B 109.5 . . ?
C70 C99 H99C 109.5 . . ?
H99A C99 H99C 109.5 . . ?
H99B C99 H99C 109.5 . . ?
O3 C100 C101 112.2(4) . . ?
O3 C100 H10A 109.2 . . ?
C101 C100 H10A 109.2 . . ?
O3 C100 H10B 109.2 . . ?
C101 C100 H10B 109.2 . . ?
H10A C100 H10B 107.9 . . ?
C100 C101 H10C 109.5 . . ?
C100 C101 H10D 109.5 . . ?
H10C C101 H10D 109.5 . . ?
C100 C101 H10E 109.5 . . ?
H10C C101 H10E 109.5 . . ?
H10D C101 H10E 109.5 . . ?
O3 C102 C105 111.7(4) . . ?
O3 C102 H10F 109.3 . . ?
C105 C102 H10F 109.3 . . ?
O3 C102 H10G 109.3 . . ?
C105 C102 H10G 109.3 . . ?
H10F C102 H10G 107.9 . . ?
C75 C103 H10H 109.5 . . ?
C75 C103 H10I 109.5 . . ?
H10H C103 H10I 109.5 . . ?
C75 C103 H10J 109.5 . . ?
H10H C103 H10J 109.5 . . ?
H10I C103 H10J 109.5 . . ?
C71 B1 C53 114.9(3) . . ?
C71 B1 Ge1 102.4(2) . . ?
C53 B1 Ge1 129.8(2) . . ?
C71 B1 Ge2 99.5(2) . . ?
C53 B1 Ge2 82.28(17) . . ?
Ge1 B1 Ge2 124.50(17) . . ?
C102 C105 H10K 109.5 . . ?
C102 C105 H10L 109.5 . . ?
H10K C105 H10L 109.5 . . ?
C102 C105 H10M 109.5 . . ?
H10K C105 H10M 109.5 . . ?
H10L C105 H10M 109.5 . . ?

_refine_diff_density_max         2.525
_refine_diff_density_min         -1.659
_refine_diff_density_rms         0.080

_shelx_res_file                  
;

TITL RK343_0m_a.res in P-1
    RK343_0m_a.res
    created by SHELXL-2019/3 at 10:34:27 on 05-Oct-2023
CELL  0.71073  14.1976  14.5282  22.8599   87.845   74.458   75.249
ZERR    4.000   0.0003   0.0003   0.0004    0.001    0.001    0.001
LATT 1
SFAC C  Ge Cl O  H  B
UNIT 200 4 2 6 252 2
L.S. 10
BOND $H
OMIT    -1   0   2
OMIT     1  -1   2
OMIT     1   1   2
OMIT     0  -1   2
OMIT     1   0   3
OMIT     1  -1   1
OMIT     0   1   2
OMIT    -1   1   0
OMIT     0   0   2
OMIT     0   1   0
OMIT     1   1   1
OMIT     0   1   1
OMIT     1   1   0
OMIT    -1   1   1
OMIT     0  -1   1
OMIT    -1   0   1
OMIT     1   0   1
OMIT    -1  -1   1
OMIT     1   0   0
OMIT     1   0   2
OMIT    -1  -1   2
OMIT     2   0   0
OMIT     1   1   3
FMAP 2
ACTA
LIST 4
BOND $H
PLAN 20
TEMP -153.040
WGHT    0.045500    7.407600
FVAR       0.27098
GE2   2    0.147155    0.313026    0.214220    11.00000    0.01429    0.01586 =
         0.01228    0.00006   -0.00424   -0.00125
GE1   2    0.303295    0.336291    0.322262    11.00000    0.01573    0.03068 =
         0.01214    0.00058   -0.00411   -0.01095
CL1   3    0.269995    0.492652    0.319688    11.00000    0.02155    0.02784 =
         0.03664    0.00865   -0.01327   -0.00734
O2    4    0.114514    0.255856    0.345372    11.00000    0.01129    0.01997 =
         0.01556    0.00106   -0.00462   -0.00308
O1    4    0.340969    0.445653    0.171248    11.00000    0.03979    0.04279 =
         0.05038    0.02224   -0.01346   -0.01224
O3    4    0.844197    0.865915    0.168922    11.00000    0.05081    0.06845 =
         0.07063   -0.03150   -0.03821    0.02043
C5    1    0.624229    0.252273    0.295545    11.00000    0.01577    0.02668 =
         0.01844   -0.00139   -0.00037   -0.00896
AFIX  43
H5    5    0.681232    0.274054    0.274024    11.00000   -1.20000
AFIX   0
C6    1    0.019971    0.285791    0.333632    11.00000    0.01347    0.01712 =
         0.02188    0.00115   -0.00781   -0.00435
C7    1   -0.015960    0.522433    0.117951    11.00000    0.01911    0.01440 =
         0.01827    0.00001   -0.00489   -0.00142
AFIX  43
H7    5   -0.045338    0.589168    0.120743    11.00000   -1.20000
AFIX   0
C8    1   -0.163242    0.351559    0.309392    11.00000    0.01612    0.02551 =
         0.02914    0.00209   -0.01099   -0.00679
AFIX  43
H8    5   -0.226992    0.374430    0.300949    11.00000   -1.20000
AFIX   0
C9    1    0.237556    0.188802    0.189447    11.00000    0.01930    0.01736 =
         0.01485   -0.00048   -0.00366   -0.00244
AFIX  43
H9    5    0.224527    0.134487    0.174481    11.00000   -1.20000
AFIX   0
C10   1    0.019451    0.313663    0.275058    11.00000    0.01702    0.01714 =
         0.01770    0.00104   -0.00681   -0.00433
C11   1    0.081583    0.665236    0.257449    11.00000    0.02124    0.01974 =
         0.01579   -0.00457   -0.00400   -0.00294
AFIX  43
H11   5    0.049838    0.691161    0.297524    11.00000   -1.20000
AFIX   0
C12   1    0.639399    0.163148    0.320125    11.00000    0.01804    0.02526 =
         0.03061   -0.00107   -0.00091   -0.00409
AFIX  43
H12   5    0.705688    0.122715    0.313494    11.00000   -1.20000
AFIX   0
C13   1   -0.066728    0.290796    0.381176    11.00000    0.01680    0.02451 =
         0.02147    0.00414   -0.00497   -0.00864
C14   1    0.002676    0.369367    0.075150    11.00000    0.02291    0.01920 =
         0.01867   -0.00162   -0.00844   -0.00557
AFIX  43
H14   5   -0.012490    0.331306    0.047779    11.00000   -1.20000
AFIX   0
C15   1   -0.045100    0.465386    0.082437    11.00000    0.01870    0.02355 =
         0.02133    0.00134   -0.00953   -0.00310
AFIX  43
H15   5   -0.097252    0.491983    0.063357    11.00000   -1.20000
AFIX   0
C16   1    0.487163    0.579231    0.302205    11.00000    0.01811    0.02349 =
         0.02981   -0.00170   -0.00508   -0.00368
AFIX  43
H16   5    0.465949    0.630357    0.331366    11.00000   -1.20000
AFIX   0
C17   1   -0.075044    0.345786    0.263363    11.00000    0.01910    0.01847 =
         0.02033    0.00001   -0.00950   -0.00607
AFIX  43
H17   5   -0.078994    0.363850    0.223544    11.00000   -1.20000
AFIX   0
C18   1    0.160441    0.699390    0.221800    11.00000    0.02012    0.01696 =
         0.02647   -0.00070   -0.00992   -0.00325
C19   1    0.203899    0.661760    0.163157    11.00000    0.01806    0.01939 =
         0.02439    0.00220   -0.00541   -0.00609
AFIX  43
H19   5    0.257008    0.685298    0.137870    11.00000   -1.20000
AFIX   0
C20   1    0.172929    0.590673    0.139637    11.00000    0.01928    0.01561 =
         0.01771    0.00312   -0.00469   -0.00146
C21   1    0.422521    0.129589    0.180121    11.00000    0.02023    0.02679 =
         0.01881    0.00735   -0.00607   -0.00708
C22   1    0.072631    0.327210    0.107113    11.00000    0.01991    0.01463 =
         0.01413   -0.00118   -0.00504   -0.00265
C23   1    0.233189    0.036910    0.048792    11.00000    0.02939    0.02142 =
         0.02291   -0.00461   -0.01353    0.00227
C24   1    0.195763    0.777916    0.244726    11.00000    0.02569    0.01989 =
         0.03104   -0.00173   -0.00739   -0.00975
AFIX  13
H24   5    0.261045    0.781351    0.215350    11.00000   -1.20000
AFIX   0
C25   1    0.527621    0.311213    0.301414    11.00000    0.01515    0.02197 =
         0.01218   -0.00329   -0.00055   -0.00740
C26   1    0.198439    0.332329    0.396904    11.00000    0.01731    0.02605 =
         0.01258   -0.00022   -0.00294   -0.00621
C27   1    0.094100    0.554828    0.177391    11.00000    0.01436    0.01300 =
         0.01716    0.00025   -0.00576    0.00010
C28   1   -0.158899    0.324079    0.367795    11.00000    0.01479    0.03352 =
         0.02479    0.00557   -0.00263   -0.01018
AFIX  43
H28   5   -0.219787    0.328181    0.398832    11.00000   -1.20000
AFIX   0
C29   1    0.095208    0.383620    0.148419    11.00000    0.01444    0.01962 =
         0.01269   -0.00036   -0.00419   -0.00299
C30   1    0.489390    0.487298    0.322223    11.00000    0.01078    0.02525 =
         0.01931   -0.00017   -0.00538   -0.00533
C31   1    0.619272    0.351215    0.168158    11.00000    0.02020    0.03410 =
         0.01646    0.00116   -0.00186   -0.00018
AFIX  13
H31   5    0.619319    0.288235    0.187384    11.00000   -1.20000
AFIX   0
C32   1    0.055659    0.483846    0.149695    11.00000    0.01638    0.01740 =
         0.01111   -0.00027   -0.00097   -0.00352
C33   1    0.115930    0.297226    0.399052    11.00000    0.01675    0.01970 =
         0.01639    0.00072   -0.00716   -0.00277
C34   1    0.264059    0.032548    0.309921    11.00000    0.03590    0.02557 =
         0.02226    0.00144   -0.00854   -0.01234
AFIX 137
H34A  5    0.243516   -0.019825    0.333897    11.00000   -1.50000
H34B  5    0.284490    0.014386    0.266620    11.00000   -1.50000
H34C  5    0.207208    0.089426    0.317822    11.00000   -1.50000
AFIX   0
C35   1    0.047265    0.594321    0.236617    11.00000    0.01763    0.01606 =
         0.01861    0.00155   -0.00621   -0.00356
C36   1    0.257296    0.059629    0.438500    11.00000    0.01917    0.02237 =
         0.02336    0.00163   -0.00524   -0.00916
AFIX  43
H36   5    0.222351    0.018026    0.427672    11.00000   -1.20000
AFIX   0
C37   1    0.278716    0.110956    0.032887    11.00000    0.02508    0.02539 =
         0.01815   -0.00267   -0.00615   -0.00284
AFIX  43
H37   5    0.345720    0.097665    0.007212    11.00000   -1.20000
AFIX   0
C38   1    0.441626    0.277847    0.332208    11.00000    0.01638    0.02261 =
         0.01358   -0.00637   -0.00254   -0.00567
C39   1    0.522641    0.410843    0.278907    11.00000    0.01111    0.02414 =
         0.01845    0.00037   -0.00396   -0.00629
C40   1    0.119673    0.873947    0.245156    11.00000    0.03889    0.02125 =
         0.03447    0.00021   -0.01458   -0.00968
AFIX 137
H40A  5    0.109164    0.885080    0.204556    11.00000   -1.50000
H40B  5    0.145840    0.924817    0.256673    11.00000   -1.50000
H40C  5    0.055282    0.873448    0.274512    11.00000   -1.50000
AFIX   0
C41   1    0.033117    0.306263    0.449781    11.00000    0.01535    0.02434 =
         0.01688    0.00616   -0.00269   -0.00227
C42   1    0.033529    0.356095    0.500234    11.00000    0.02225    0.03423 =
         0.01583    0.00034    0.00061   -0.00370
AFIX  43
H42   5   -0.021980    0.364854    0.535468    11.00000   -1.20000
AFIX   0
C43   1    0.435575    0.047125    0.146079    11.00000    0.02225    0.02836 =
         0.02851    0.00186   -0.00638    0.00026
AFIX  43
H43   5    0.379731    0.035347    0.134977    11.00000   -1.20000
AFIX   0
C44   1    0.327839    0.091870    0.392650    11.00000    0.01782    0.01874 =
         0.01900    0.00179   -0.00293   -0.00427
C45   1    0.557192    0.133514    0.354413    11.00000    0.02081    0.02354 =
         0.02447    0.00116    0.00092   -0.00440
AFIX  43
H45   5    0.567752    0.073657    0.373166    11.00000   -1.20000
AFIX   0
C46   1    0.556049    0.434113    0.412413    11.00000    0.02494    0.03589 =
         0.02312   -0.00418   -0.00899   -0.00781
AFIX 137
H46A  5    0.595475    0.481825    0.404796    11.00000   -1.50000
H46B  5    0.596934    0.374387    0.390545    11.00000   -1.50000
H46C  5    0.536694    0.423109    0.456069    11.00000   -1.50000
AFIX   0
C47   1    0.559570    0.428691    0.217211    11.00000    0.01501    0.02682 =
         0.02148    0.00093   -0.00321   -0.00053
C48   1    0.128528    0.224830    0.090552    11.00000    0.02389    0.01881 =
         0.01522   -0.00148   -0.01053   -0.00126
C49   1    0.135905    0.056861    0.086716    11.00000    0.02820    0.01885 =
         0.03026   -0.00133   -0.01569   -0.00555
AFIX  43
H49   5    0.104878    0.005984    0.098893    11.00000   -1.20000
AFIX   0
C50   1    0.115194    0.393409    0.499420    11.00000    0.03494    0.04193 =
         0.01600   -0.00558   -0.00422   -0.01250
AFIX  43
H50   5    0.114656    0.427644    0.534156    11.00000   -1.20000
AFIX   0
C51   1    0.085940    0.128013    0.591803    11.00000    0.02942    0.04758 =
         0.02723    0.00821    0.00388   -0.00971
AFIX 137
H51A  5    0.121749    0.150309    0.617312    11.00000   -1.50000
H51B  5    0.031445    0.102991    0.617557    11.00000   -1.50000
H51C  5    0.057272    0.181181    0.568889    11.00000   -1.50000
AFIX   0
C52   1    0.236692    0.086199    0.498981    11.00000    0.01864    0.02353 =
         0.02075    0.00641   -0.00513   -0.00492
C53   1    0.323601    0.199338    0.198920    11.00000    0.02391    0.02059 =
         0.01413    0.00311   -0.00847   -0.00483
C54   1    0.290546    0.145381    0.514009    11.00000    0.02611    0.03493 =
         0.01585   -0.00089   -0.00263   -0.01097
AFIX  43
H54   5    0.278362    0.163070    0.555479    11.00000   -1.20000
AFIX   0
C55   1    0.081243    0.150546    0.107907    11.00000    0.02478    0.01864 =
         0.02351   -0.00236   -0.01376   -0.00168
C56   1    0.283340    0.282932    0.032602    11.00000    0.02797    0.02398 =
         0.02241   -0.00249    0.00325   -0.00078
AFIX  13
H56   5    0.256436    0.333702    0.065505    11.00000   -1.20000
AFIX   0
C57   1   -0.041099    0.562466    0.277562    11.00000    0.02310    0.02005 =
         0.01807   -0.00285    0.00064   -0.00901
AFIX  13
H57   5   -0.046311    0.504259    0.257939    11.00000   -1.20000
AFIX   0
C58   1    0.551807    0.521972    0.199482    11.00000    0.02025    0.03456 =
         0.02054    0.00739    0.00085   -0.00372
AFIX  43
H58   5    0.572480    0.533789    0.157412    11.00000   -1.20000
AFIX   0
C59   1   -0.052070    0.263539    0.443856    11.00000    0.01651    0.03879 =
         0.02079    0.00956   -0.00450   -0.01194
C60   1    0.215593    0.758355    0.307008    11.00000    0.04415    0.02896 =
         0.04778    0.00181   -0.02985   -0.01383
AFIX 137
H60A  5    0.152497    0.755842    0.337044    11.00000   -1.50000
H60B  5    0.241292    0.809369    0.318793    11.00000   -1.50000
H60C  5    0.265719    0.697297    0.305167    11.00000   -1.50000
AFIX   0
C61   1    0.352830    0.053832    0.327726    11.00000    0.02697    0.02317 =
         0.01651   -0.00058   -0.00087   -0.00875
AFIX  13
H61   5    0.375765    0.103461    0.300093    11.00000   -1.20000
AFIX   0
C62   1    0.229679    0.204503    0.053231    11.00000    0.02600    0.02108 =
         0.01552   -0.00180   -0.00801   -0.00265
C63   1    0.219740    0.558770    0.073225    11.00000    0.02839    0.02184 =
         0.01858    0.00076    0.00151   -0.00729
AFIX  13
H63   5    0.207905    0.494928    0.068136    11.00000   -1.20000
AFIX   0
C64   1    0.288900   -0.064222    0.023984    11.00000    0.03261    0.02187 =
         0.03246   -0.00604   -0.00621   -0.00202
AFIX  13
H64   5    0.355419   -0.060933   -0.003981    11.00000   -1.20000
AFIX   0
C65   1    0.458053    0.190164    0.362159    11.00000    0.01968    0.02536 =
         0.01578   -0.00434   -0.00019   -0.00980
C66   1    0.196498    0.381251    0.448946    11.00000    0.02786    0.04037 =
         0.01794   -0.00111   -0.00563   -0.01625
AFIX  43
H66   5    0.251894    0.406336    0.449436    11.00000   -1.20000
AFIX   0
C67   1    0.612042    0.000187    0.144742    11.00000    0.01529    0.03781 =
         0.03298    0.01171   -0.00051    0.00614
AFIX  43
H67   5    0.676155   -0.044476    0.133244    11.00000   -1.20000
AFIX   0
C68   1    0.159822    0.049311    0.547569    11.00000    0.02255    0.03605 =
         0.02007    0.00922   -0.00568   -0.01214
AFIX  13
H68   5    0.119596    0.021412    0.526580    11.00000   -1.20000
AFIX   0
C69   1    0.363980    0.308031    0.543984    11.00000    0.05244    0.04526 =
         0.03017   -0.00565   -0.01408   -0.02199
AFIX 137
H69A  5    0.305413    0.349259    0.532989    11.00000   -1.50000
H69B  5    0.406995    0.346892    0.551504    11.00000   -1.50000
H69C  5    0.340814    0.274209    0.580789    11.00000   -1.50000
AFIX   0
C70   1    0.510749    0.700578    0.220932    11.00000    0.03404    0.02544 =
         0.04309    0.01062   -0.00382   -0.00562
AFIX  13
H70   5    0.455914    0.743656    0.252365    11.00000   -1.20000
AFIX   0
C71   1    0.322466    0.382583    0.198853    11.00000    0.02555    0.03706 =
         0.02158    0.00419   -0.00947   -0.00860
C72   1    0.389590    0.557261    0.429250    11.00000    0.02353    0.02919 =
         0.02436   -0.00848   -0.00375   -0.00012
AFIX 137
H72A  5    0.426089    0.606335    0.428617    11.00000   -1.50000
H72B  5    0.366145    0.538243    0.471144    11.00000   -1.50000
H72C  5    0.331347    0.582685    0.412870    11.00000   -1.50000
AFIX   0
C73   1    0.576914    0.352603    0.112989    11.00000    0.03826    0.04314 =
         0.02356   -0.00524   -0.00605    0.00481
AFIX 137
H73A  5    0.512546    0.334653    0.125295    11.00000   -1.50000
H73B  5    0.625095    0.307276    0.081567    11.00000   -1.50000
H73C  5    0.566030    0.416766    0.096844    11.00000   -1.50000
AFIX   0
C74   1    0.361487    0.179446    0.470427    11.00000    0.02493    0.02692 =
         0.02026   -0.00220   -0.00305   -0.00961
C75   1    0.424601    0.235590    0.491801    11.00000    0.04165    0.05213 =
         0.02182   -0.00552   -0.00210   -0.03006
AFIX  13
H75   5    0.454759    0.271332    0.456524    11.00000   -1.20000
AFIX   0
C76   1    0.528820   -0.017251    0.128481    11.00000    0.03477    0.03044 =
         0.02895    0.00097   -0.00038    0.00062
AFIX  43
H76   5    0.537043   -0.073217    0.105465    11.00000   -1.20000
AFIX   0
C77   1   -0.025706    0.115308    0.209323    11.00000    0.03394    0.02260 =
         0.04731    0.00297   -0.00455   -0.00873
AFIX 137
H77A  5   -0.003197    0.046209    0.201665    11.00000   -1.50000
H77B  5   -0.094396    0.131959    0.236403    11.00000   -1.50000
H77C  5    0.020022    0.135728    0.228441    11.00000   -1.50000
AFIX   0
C78   1   -0.024998    0.165557    0.148853    11.00000    0.02298    0.01611 =
         0.04111   -0.00260   -0.01033   -0.00582
AFIX  13
H78   5   -0.053247    0.235430    0.158194    11.00000   -1.20000
AFIX   0
C79   1    0.507037    0.145665    0.194806    11.00000    0.02011    0.03437 =
         0.02377    0.00488   -0.00686   -0.00752
AFIX  43
H79   5    0.500077    0.201732    0.217366    11.00000   -1.20000
AFIX   0
C80   1    0.515122    0.598706    0.240616    11.00000    0.02063    0.02637 =
         0.03411    0.00846   -0.00397   -0.00471
C81   1    0.378036    0.154901    0.408680    11.00000    0.01881    0.02065 =
         0.01909    0.00068   -0.00075   -0.00768
C82   1    0.460506    0.470192    0.390203    11.00000    0.01844    0.02294 =
         0.01527   -0.00396   -0.00417   -0.00505
AFIX  13
H82   5    0.424258    0.418445    0.396430    11.00000   -1.20000
AFIX   0
C83   1    0.398193    0.251152    0.022592    11.00000    0.03167    0.03402 =
         0.03263    0.00111   -0.00371   -0.00935
AFIX 137
H83A  5    0.413609    0.219108    0.058660    11.00000   -1.50000
H83B  5    0.426155    0.306944    0.015485    11.00000   -1.50000
H83C  5    0.428252    0.207083   -0.012770    11.00000   -1.50000
AFIX   0
C84   1   -0.148834    0.300008    0.494680    11.00000    0.01682    0.06667 =
         0.02433    0.01317   -0.00167   -0.01388
AFIX 137
H84A  5   -0.135645    0.281961    0.534028    11.00000   -1.50000
H84B  5   -0.201741    0.271908    0.488985    11.00000   -1.50000
H84C  5   -0.171131    0.369527    0.493600    11.00000   -1.50000
AFIX   0
C85   1    0.167181    0.627299    0.032474    11.00000    0.04226    0.04466 =
         0.01886    0.00452   -0.00873   -0.01097
AFIX 137
H85A  5    0.094690    0.630765    0.044591    11.00000   -1.50000
H85B  5    0.195919    0.604285   -0.009919    11.00000   -1.50000
H85C  5    0.177265    0.690747    0.036644    11.00000   -1.50000
AFIX   0
C86   1    0.600166    0.080886    0.176821    11.00000    0.02528    0.04139 =
         0.03079    0.00202   -0.00629   -0.00500
AFIX  43
H86   5    0.656583    0.093008    0.187047    11.00000   -1.20000
AFIX   0
C87   1    0.258713    0.328214   -0.024704    11.00000    0.03560    0.04256 =
         0.04056    0.01760   -0.00286   -0.00494
AFIX 137
H87A  5    0.291756    0.380293   -0.036001    11.00000   -1.50000
H87B  5    0.185395    0.353256   -0.016935    11.00000   -1.50000
H87C  5    0.283192    0.280134   -0.057929    11.00000   -1.50000
AFIX   0
C88   1   -0.017665    0.153788    0.445337    11.00000    0.03316    0.04018 =
         0.03486    0.01810   -0.01768   -0.01987
AFIX 137
H88A  5    0.045418    0.130396    0.413554    11.00000   -1.50000
H88B  5   -0.069998    0.126142    0.438285    11.00000   -1.50000
H88C  5   -0.006608    0.135260    0.485112    11.00000   -1.50000
AFIX   0
C89   1    0.729447    0.358912    0.148446    11.00000    0.02023    0.03604 =
         0.02988    0.00687    0.00574   -0.00117
AFIX 137
H89A  5    0.731571    0.421415    0.131272    11.00000   -1.50000
H89B  5    0.769761    0.308840    0.117747    11.00000   -1.50000
H89C  5    0.757147    0.351379    0.183773    11.00000   -1.50000
AFIX   0
C90   1    0.440546   -0.036176    0.316235    11.00000    0.03233    0.03995 =
         0.03792   -0.01483   -0.00611    0.00006
AFIX 137
H90A  5    0.499660   -0.021735    0.324432    11.00000   -1.50000
H90B  5    0.457379   -0.058249    0.273817    11.00000   -1.50000
H90C  5    0.420661   -0.086070    0.343113    11.00000   -1.50000
AFIX   0
C91   1    0.333917    0.548906    0.050483    11.00000    0.03034    0.05689 =
         0.02687    0.00162    0.00590    0.00019
AFIX 137
H91A  5    0.347194    0.611890    0.050417    11.00000   -1.50000
H91B  5    0.359113    0.520892    0.009141    11.00000   -1.50000
H91C  5    0.368369    0.507638    0.077365    11.00000   -1.50000
AFIX   0
C92   1    0.213481   -0.030372    0.582071    11.00000    0.03245    0.04068 =
         0.03483    0.01775   -0.01428   -0.01442
AFIX 137
H92A  5    0.255522   -0.082948    0.553597    11.00000   -1.50000
H92B  5    0.163037   -0.053349    0.613153    11.00000   -1.50000
H92C  5    0.256210   -0.005795    0.601535    11.00000   -1.50000
AFIX   0
C93   1    0.311116   -0.130873    0.073904    11.00000    0.05804    0.02086 =
         0.05082    0.00041   -0.02015    0.00492
AFIX 137
H93A  5    0.347556   -0.104219    0.097009    11.00000   -1.50000
H93B  5    0.352707   -0.193051    0.055884    11.00000   -1.50000
H93C  5    0.247462   -0.138476    0.101121    11.00000   -1.50000
AFIX   0
C94   1    0.485248    0.719617    0.160235    11.00000    0.03785    0.03719 =
         0.05784    0.02365   -0.01444   -0.00871
AFIX 137
H94A  5    0.544078    0.689174    0.127285    11.00000   -1.50000
H94B  5    0.467082    0.788430    0.154463    11.00000   -1.50000
H94C  5    0.428184    0.693490    0.159923    11.00000   -1.50000
AFIX   0
C95   1   -0.024860    0.535107    0.339806    11.00000    0.04922    0.03872 =
         0.01667    0.00151   -0.00363   -0.02702
AFIX 137
H95A  5    0.040799    0.489071    0.334777    11.00000   -1.50000
H95B  5   -0.078655    0.506544    0.362707    11.00000   -1.50000
H95C  5   -0.026282    0.592114    0.361961    11.00000   -1.50000
AFIX   0
C96   1    0.232719   -0.102612   -0.013199    11.00000    0.04785    0.02856 =
         0.04591   -0.01763   -0.01336   -0.00395
AFIX 137
H96A  5    0.274287   -0.164066   -0.032398    11.00000   -1.50000
H96B  5    0.218589   -0.057556   -0.044643    11.00000   -1.50000
H96C  5    0.168939   -0.111046    0.013391    11.00000   -1.50000
AFIX   0
C97   1   -0.140763    0.637750    0.283894    11.00000    0.01989    0.03965 =
         0.05515   -0.00147    0.00395   -0.00477
AFIX 137
H97A  5   -0.139081    0.695115    0.304400    11.00000   -1.50000
H97B  5   -0.196726    0.612845    0.307848    11.00000   -1.50000
H97C  5   -0.150421    0.653587    0.243496    11.00000   -1.50000
AFIX   0
C98   1   -0.093755    0.131860    0.117400    11.00000    0.02860    0.02514 =
         0.07282   -0.00797   -0.02269   -0.00707
AFIX 137
H98A  5   -0.097748    0.168440    0.080850    11.00000   -1.50000
H98B  5   -0.161545    0.141579    0.145229    11.00000   -1.50000
H98C  5   -0.065876    0.064044    0.106037    11.00000   -1.50000
AFIX   0
C99   1    0.609753    0.724549    0.219416    11.00000    0.06469    0.03627 =
         0.07920    0.02234   -0.03524   -0.02521
AFIX 137
H99A  5    0.621815    0.716325    0.259767    11.00000   -1.50000
H99B  5    0.605726    0.790730    0.207690    11.00000   -1.50000
H99C  5    0.665410    0.682014    0.189816    11.00000   -1.50000
AFIX   0
C100  1    0.844372    0.883215    0.229243    11.00000    0.06052    0.05791 =
         0.06953    0.03050   -0.03991   -0.02839
AFIX  23
H10A  5    0.868670    0.940917    0.230935    11.00000   -1.20000
H10B  5    0.891914    0.828884    0.241977    11.00000   -1.20000
AFIX   0
C101  1    0.744164    0.896398    0.271470    11.00000    0.07229    0.04456 =
         0.06003   -0.00900   -0.03563    0.00402
AFIX 137
H10C  5    0.696459    0.949156    0.258495    11.00000   -1.50000
H10D  5    0.747140    0.910971    0.312348    11.00000   -1.50000
H10E  5    0.721632    0.837914    0.271911    11.00000   -1.50000
AFIX   0
C102  1    0.937595    0.838627    0.126296    11.00000    0.04745    0.04553 =
         0.08174    0.01383   -0.02577   -0.00774
AFIX  23
H10F  5    0.976358    0.776830    0.137438    11.00000   -1.20000
H10G  5    0.976171    0.886439    0.126774    11.00000   -1.20000
AFIX   0
C103  1    0.511215    0.167219    0.511039    11.00000    0.03326    0.09439 =
         0.06242   -0.02816   -0.01636   -0.01755
AFIX 137
H10H  5    0.483661    0.130905    0.545491    11.00000   -1.50000
H10I  5    0.552924    0.203526    0.523003    11.00000   -1.50000
H10J  5    0.552703    0.123305    0.476980    11.00000   -1.50000
AFIX   0
B1    6    0.290665    0.303644    0.235995    11.00000    0.01913    0.03352 =
         0.02074    0.00217   -0.00913   -0.00896
C105  1    0.926787    0.829711    0.065451    11.00000    0.07043    0.09617 =
         0.06728   -0.03016   -0.03222    0.02732
AFIX 137
H10K  5    0.896395    0.776816    0.063507    11.00000   -1.50000
H10L  5    0.993441    0.817366    0.036093    11.00000   -1.50000
H10M  5    0.883237    0.888940    0.055732    11.00000   -1.50000
AFIX   0
HKLF 4


REM  RK343_0m_a.res in P-1
REM wR2 = 0.1299, GooF = S = 1.015, Restrained GooF = 1.015 for all data
REM R1 = 0.0555 for 15021 Fo > 4sig(Fo) and 0.0895 for all 20982 data
REM 992 parameters refined using 0 restraints

END

WGHT      0.0448      7.2185

REM Highest difference peak  2.525,  deepest hole -1.659,  1-sigma level  0.080
Q1    1   0.2775  0.3927  0.3239  11.00000  0.05    2.53
Q2    1   0.2523  0.5382  0.3406  11.00000  0.05    1.45
Q3    1   0.2799  0.4550  0.2124  11.00000  0.05    1.37
Q4    1   0.4436  0.3178  0.1677  11.00000  0.05    1.34
Q5    1   0.2639  0.3739  0.2396  11.00000  0.05    1.01
Q6    1   0.3581  0.2975  0.1990  11.00000  0.05    0.80
Q7    1   0.6006  0.4203  0.1027  11.00000  0.05    0.74
Q8    1   0.8855  0.9047  0.1520  11.00000  0.05    0.69
Q9    1   0.6040 -0.0580  0.1302  11.00000  0.05    0.69
Q10   1   0.8609  0.8308  0.2015  11.00000  0.05    0.57
Q11   1   0.7927  0.9346  0.2583  11.00000  0.05    0.48
Q12   1   0.2529 -0.0933  0.0526  11.00000  0.05    0.46
Q13   1   0.2449  0.3432  0.3631  11.00000  0.05    0.45
Q14   1   0.5262  0.0892  0.1810  11.00000  0.05    0.43
Q15   1   0.5196  0.1488  0.3348  11.00000  0.05    0.43
Q16   1   0.5047 -0.0525  0.1105  11.00000  0.05    0.42
Q17   1   0.4016  0.3129  0.3217  11.00000  0.05    0.41
Q18   1   0.2367  0.0843  0.0467  11.00000  0.05    0.40
Q19   1   0.1947  0.0169  0.0738  11.00000  0.05    0.39
Q20   1   0.0818  0.0503  0.1169  11.00000  0.05    0.39
;
_shelx_res_checksum              10501
####################################################################### 
# 
# This file contains crystal structure data downloaded from the 
# Cambridge Structural Database (CSD) hosted by the Cambridge 
# Crystallographic Data Centre (CCDC).
# 
# Full information about CCDC data access policies and citation 
# guidelines are available at http://www.ccdc.cam.ac.uk/access/V1 
# 
# Audit and citation data items may have been added by the CCDC. 
# Please retain this information to preserve the provenance of 
# this file and to allow appropriate attribution of the data. 
# 
#######################################################################

data_RK345_0m_a
_database_code_depnum_ccdc_archive 'CCDC 2418130'
loop_
_audit_author_name
_audit_author_address
'Dr. Hartmut Schubert'
;Universitaet Tuebingen, Anorganische Chemie
Germany
;
_audit_update_record             
;
2025-01-20 deposited with the CCDC.	2025-03-27 downloaded from the CCDC.
;

_audit_creation_method           SHELXL-2019/3
_shelx_SHELXL_version_number     2019/3
_chemical_name_systematic        ?
_chemical_name_common            ?
_chemical_melting_point          ?
_chemical_formula_moiety         ?
_chemical_formula_sum            'C106 H140 B Cl Ge2 O2'
_chemical_formula_weight         1637.61

loop_
_atom_type_symbol
_atom_type_description
_atom_type_scat_dispersion_real
_atom_type_scat_dispersion_imag
_atom_type_scat_source
C C 0.0033 0.0016 'International Tables Vol C Tables 4.2.6.8 and 6.1.1.4'
O O 0.0106 0.0060 'International Tables Vol C Tables 4.2.6.8 and 6.1.1.4'
Cl Cl 0.1484 0.1585 'International Tables Vol C Tables 4.2.6.8 and 6.1.1.4'
Ge Ge 0.1547 1.8001 'International Tables Vol C Tables 4.2.6.8 and 6.1.1.4'
B B 0.0013 0.0007 'International Tables Vol C Tables 4.2.6.8 and 6.1.1.4'
H H 0.0000 0.0000 'International Tables Vol C Tables 4.2.6.8 and 6.1.1.4'

_space_group_crystal_system      monoclinic
_space_group_IT_number           14
_space_group_name_H-M_alt        'P 21/n'
_space_group_name_Hall           '-P 2yn'

_shelx_space_group_comment       
;
The symmetry employed for this shelxl refinement is uniquely defined
by the following loop, which should always be used as a source of
symmetry information in preference to the above space-group names.
They are only intended as comments.
;

loop_
_space_group_symop_operation_xyz
'x, y, z'
'-x+1/2, y+1/2, -z+1/2'
'-x, -y, -z'
'x-1/2, -y-1/2, z-1/2'

_cell_length_a                   19.5707(6)
_cell_length_b                   18.9384(6)
_cell_length_c                   26.3009(8)
_cell_angle_alpha                90
_cell_angle_beta                 107.021(2)
_cell_angle_gamma                90
_cell_volume                     9321.1(5)
_cell_formula_units_Z            4
_cell_measurement_temperature    120(2)
_cell_measurement_reflns_used    9517
_cell_measurement_theta_min      2.64
_cell_measurement_theta_max      27.45

_exptl_crystal_description       prism
_exptl_crystal_colour            yellow
_exptl_crystal_density_meas      ?
_exptl_crystal_density_method    ?
_exptl_crystal_density_diffrn    1.167
_exptl_crystal_F_000             3512
_exptl_transmission_factor_min   ?
_exptl_transmission_factor_max   ?
_exptl_crystal_size_max          0.31
_exptl_crystal_size_mid          0.27
_exptl_crystal_size_min          0.26
_exptl_absorpt_coefficient_mu    0.722
_shelx_estimated_absorpt_T_min   ?
_shelx_estimated_absorpt_T_max   ?
_exptl_absorpt_correction_type   multi-scan
_exptl_absorpt_correction_T_min  0.6666
_exptl_absorpt_correction_T_max  0.7456
_exptl_absorpt_process_details   'SADABS V2012/1 (Bruker AXS Inc.)'
_exptl_absorpt_special_details   ?
_diffrn_ambient_temperature      120(2)
_diffrn_radiation_wavelength     0.71073
_diffrn_radiation_type           MoK\a
_diffrn_source                   ?
_diffrn_measurement_device_type  'Bruker APEX-II CCD'
_diffrn_measurement_method       '\f and \w scans'
_diffrn_detector_area_resol_mean ?
_diffrn_reflns_number            195734
_diffrn_reflns_av_unetI/netI     0.0286
_diffrn_reflns_av_R_equivalents  0.0397
_diffrn_reflns_limit_h_min       -25
_diffrn_reflns_limit_h_max       25
_diffrn_reflns_limit_k_min       -24
_diffrn_reflns_limit_k_max       24
_diffrn_reflns_limit_l_min       -34
_diffrn_reflns_limit_l_max       34
_diffrn_reflns_theta_min         1.530
_diffrn_reflns_theta_max         27.619
_diffrn_reflns_theta_full        25.242
_diffrn_measured_fraction_theta_max 0.989
_diffrn_measured_fraction_theta_full 0.998
_diffrn_reflns_Laue_measured_fraction_max 0.989
_diffrn_reflns_Laue_measured_fraction_full 0.998
_diffrn_reflns_point_group_measured_fraction_max 0.989
_diffrn_reflns_point_group_measured_fraction_full 0.998
_reflns_number_total             21434
_reflns_number_gt                17015
_reflns_threshold_expression     'I > 2\s(I)'
_reflns_Friedel_coverage         0.000
_reflns_Friedel_fraction_max     .
_reflns_Friedel_fraction_full    .

_reflns_special_details          
;
 Reflections were merged by SHELXL according to the crystal
 class for the calculation of statistics and refinement.
 
 _reflns_Friedel_fraction is defined as the number of unique
 Friedel pairs measured divided by the number that would be
 possible theoretically, ignoring centric projections and
 systematic absences.
;

_computing_data_collection       'Bruker APEX2'
_computing_cell_refinement       'Bruker SAINT'
_computing_data_reduction        'Bruker SAINT'
_computing_structure_solution    'SHELXT 2014/4 (Sheldrick, 2014)'
_computing_structure_refinement  'SHELXL-2019/2 (Sheldrick, 2019)'
_computing_molecular_graphics    ?
_computing_publication_material  Platon,Wingx,Shelxle
_refine_special_details          ?
_refine_ls_structure_factor_coef Fsqd
_refine_ls_matrix_type           full
_refine_ls_weighting_scheme      calc
_refine_ls_weighting_details     
'w=1/[\s^2^(Fo^2^)+(0.0506P)^2^+6.1737P] where P=(Fo^2^+2Fc^2^)/3'
_atom_sites_solution_primary     ?
_atom_sites_solution_secondary   ?
_atom_sites_solution_hydrogens   geom
_refine_ls_hydrogen_treatment    constr
_refine_ls_extinction_method     none
_refine_ls_extinction_coef       .
_refine_ls_number_reflns         21434
_refine_ls_number_parameters     1039
_refine_ls_number_restraints     0
_refine_ls_R_factor_all          0.0544
_refine_ls_R_factor_gt           0.0351
_refine_ls_wR_factor_ref         0.0992
_refine_ls_wR_factor_gt          0.0875
_refine_ls_goodness_of_fit_ref   1.027
_refine_ls_restrained_S_all      1.027
_refine_ls_shift/su_max          0.004
_refine_ls_shift/su_mean         0.000

loop_
_atom_site_label
_atom_site_type_symbol
_atom_site_fract_x
_atom_site_fract_y
_atom_site_fract_z
_atom_site_U_iso_or_equiv
_atom_site_adp_type
_atom_site_occupancy
_atom_site_site_symmetry_order
_atom_site_calc_flag
_atom_site_refinement_flags_posn
_atom_site_refinement_flags_adp
_atom_site_refinement_flags_occupancy
_atom_site_disorder_assembly
_atom_site_disorder_group
Ge2 Ge 0.50980(2) 0.25517(2) 0.67997(2) 0.01383(5) Uani 1 1 d . . . . .
Ge1 Ge 0.30080(2) 0.28315(2) 0.61273(2) 0.01354(5) Uani 1 1 d . . . . .
Cl1 Cl 0.42369(2) 0.28261(3) 0.55284(2) 0.02174(10) Uani 1 1 d . . . . .
O2 O 0.38850(6) 0.25883(7) 0.72485(5) 0.0182(3) Uani 1 1 d . . . . .
O1 O 0.46465(6) 0.15901(7) 0.66658(5) 0.0181(3) Uani 1 1 d . . . . .
C3 C 0.55409(9) -0.03469(10) 0.66732(7) 0.0199(4) Uani 1 1 d . . . . .
C4 C 0.60106(10) 0.51053(11) 0.62644(8) 0.0234(4) Uani 1 1 d . . . . .
C5 C 0.19641(10) 0.11745(10) 0.45715(7) 0.0200(4) Uani 1 1 d . . . . .
H5 H 0.220235 0.086498 0.439523 0.024 Uiso 1 1 calc R U . . .
C6 C 0.22215(9) 0.18625(10) 0.46836(6) 0.0161(3) Uani 1 1 d . . . . .
C7 C 0.63952(9) 0.43106(10) 0.70206(7) 0.0186(4) Uani 1 1 d . . . . .
C8 C 0.28560(9) 0.20983(10) 0.45012(7) 0.0191(4) Uani 1 1 d . . . . .
H8 H 0.304309 0.254712 0.469158 0.023 Uiso 1 1 calc R U . . .
C9 C 0.20713(9) 0.30926(10) 0.50303(7) 0.0163(3) Uani 1 1 d . . . . .
C10 C 0.62418(10) 0.49886(10) 0.68087(8) 0.0218(4) Uani 1 1 d . . . . .
H10 H 0.629718 0.537972 0.704350 0.026 Uiso 1 1 calc R U . . .
C11 C 0.51317(9) 0.26712(10) 0.75461(7) 0.0166(4) Uani 1 1 d . . . . .
C12 C 0.59479(10) 0.07383(10) 0.63581(7) 0.0198(4) Uani 1 1 d . . . . .
C13 C 0.61280(9) 0.24088(10) 0.68556(6) 0.0152(3) Uani 1 1 d . . . . .
C14 C 0.71991(10) 0.17000(10) 0.71813(7) 0.0221(4) Uani 1 1 d . . . . .
H14 H 0.741762 0.125056 0.726824 0.027 Uiso 1 1 calc R U . . .
C15 C 0.56771(10) 0.00541(10) 0.62719(7) 0.0221(4) Uani 1 1 d . . . . .
H15 H 0.558241 -0.014484 0.592664 0.026 Uiso 1 1 calc R U . . .
C16 C 0.52984(10) -0.11144(11) 0.65987(8) 0.0235(4) Uani 1 1 d . . . . .
H16 H 0.495261 -0.119034 0.680809 0.028 Uiso 1 1 calc R U . . .
C17 C 0.27692(12) 0.56746(12) 0.75634(8) 0.0301(5) Uani 1 1 d . . . . .
H17 H 0.227766 0.579422 0.757813 0.036 Uiso 1 1 calc R U . . .
C18 C 0.26346(11) 0.22529(11) 0.39008(7) 0.0247(4) Uani 1 1 d . . . . .
H18A H 0.242673 0.182693 0.370434 0.037 Uiso 1 1 calc R U . . .
H18B H 0.305554 0.239622 0.379631 0.037 Uiso 1 1 calc R U . . .
H18C H 0.228055 0.263413 0.381940 0.037 Uiso 1 1 calc R U . . .
C19 C 0.57586(10) 0.27515(10) 0.79627(7) 0.0177(4) Uani 1 1 d . . . . .
H19 H 0.620919 0.271426 0.789672 0.021 Uiso 1 1 calc R U . . .
C20 C 0.34148(9) 0.06194(10) 0.62323(7) 0.0192(4) Uani 1 1 d . . . . .
C21 C 0.50713(10) 0.29413(10) 0.85768(7) 0.0221(4) Uani 1 1 d . . . . .
H21 H 0.505937 0.304227 0.892793 0.027 Uiso 1 1 calc R U . . .
C22 C 0.25188(10) 0.45592(9) 0.60776(7) 0.0180(4) Uani 1 1 d . . . . .
C23 C 0.17915(10) 0.35176(10) 0.45817(7) 0.0214(4) Uani 1 1 d . . . . .
H23 H 0.155404 0.330168 0.425115 0.026 Uiso 1 1 calc R U . . .
C24 C 0.24157(9) 0.34094(9) 0.55295(6) 0.0151(3) Uani 1 1 d . . . . .
C25 C 0.18536(11) 0.42452(11) 0.46097(7) 0.0258(4) Uani 1 1 d . . . . .
H25 H 0.170074 0.452461 0.429683 0.031 Uiso 1 1 calc R U . . .
C26 C 0.30511(11) 0.01945(11) 0.58066(8) 0.0270(4) Uani 1 1 d . . . . .
H26 H 0.281115 0.040411 0.547404 0.032 Uiso 1 1 calc R U . . .
C27 C 0.32076(10) 0.47050(10) 0.64132(7) 0.0192(4) Uani 1 1 d . . . . .
C28 C 0.59401(10) 0.45240(11) 0.59296(8) 0.0232(4) Uani 1 1 d . . . . .
H28 H 0.578052 0.459952 0.555626 0.028 Uiso 1 1 calc R U . . .
C29 C 0.13742(10) 0.09255(10) 0.47074(7) 0.0217(4) Uani 1 1 d . . . . .
C30 C 0.12781(9) 0.20748(10) 0.50989(7) 0.0182(4) Uani 1 1 d . . . . .
C31 C 0.65678(9) 0.30087(10) 0.68877(7) 0.0169(4) Uani 1 1 d . . . . .
C32 C 0.24492(10) 0.32654(11) 0.77393(7) 0.0247(4) Uani 1 1 d . . . . .
H32 H 0.234373 0.336532 0.806230 0.030 Uiso 1 1 calc R U . . .
C33 C 0.64572(9) 0.17404(10) 0.69779(7) 0.0172(4) Uani 1 1 d . . . . .
C34 C 0.57258(10) 0.28864(10) 0.84758(7) 0.0215(4) Uani 1 1 d . . . . .
H34 H 0.615479 0.294109 0.875829 0.026 Uiso 1 1 calc R U . . .
C35 C 0.56685(10) -0.00334(10) 0.71708(7) 0.0200(4) Uani 1 1 d . . . . .
H35 H 0.556681 -0.029502 0.744826 0.024 Uiso 1 1 calc R U . . .
C36 C 0.19144(10) 0.48158(10) 0.62092(7) 0.0203(4) Uani 1 1 d . . . . .
C37 C 0.73124(10) 0.29407(10) 0.70974(7) 0.0217(4) Uani 1 1 d . . . . .
H37 H 0.760604 0.334723 0.712771 0.026 Uiso 1 1 calc R U . . .
C38 C 0.63131(9) 0.37300(10) 0.66769(7) 0.0173(4) Uani 1 1 d . . . . .
C39 C 0.44315(9) 0.28520(10) 0.81759(7) 0.0178(4) Uani 1 1 d . . . . .
C40 C 0.21414(10) 0.45588(10) 0.50999(7) 0.0234(4) Uani 1 1 d . . . . .
H40 H 0.216912 0.505911 0.512297 0.028 Uiso 1 1 calc R U . . .
C41 C 0.20785(10) 0.32492(10) 0.67838(7) 0.0204(4) Uani 1 1 d . . . . .
H41 H 0.172096 0.333197 0.645652 0.025 Uiso 1 1 calc R U . . .
C42 C 0.19285(10) 0.33768(11) 0.72604(8) 0.0254(4) Uani 1 1 d . . . . .
H42 H 0.146854 0.354048 0.725765 0.031 Uiso 1 1 calc R U . . .
C43 C 0.31242(10) 0.30103(10) 0.77585(7) 0.0192(4) Uani 1 1 d . . . . .
C44 C 0.26904(11) 0.52977(10) 0.70362(7) 0.0244(4) Uani 1 1 d . . . . .
C45 C 0.32804(10) 0.50636(10) 0.68883(7) 0.0230(4) Uani 1 1 d . . . . .
H45 H 0.374620 0.515144 0.711864 0.028 Uiso 1 1 calc R U . . .
C46 C 0.32427(9) 0.28749(9) 0.72707(7) 0.0164(3) Uani 1 1 d . . . . .
C47 C 0.60746(10) 0.32388(11) 0.57236(7) 0.0224(4) Uani 1 1 d . . . . .
H47 H 0.585020 0.281959 0.584195 0.027 Uiso 1 1 calc R U . . .
C48 C 0.20179(10) 0.51780(10) 0.66862(8) 0.0235(4) Uani 1 1 d . . . . .
H48 H 0.161168 0.535004 0.677547 0.028 Uiso 1 1 calc R U . . .
C49 C 0.37032(10) 0.28453(10) 0.82785(7) 0.0205(4) Uani 1 1 d . . . . .
C50 C 0.76245(10) 0.22949(11) 0.72598(8) 0.0240(4) Uani 1 1 d . . . . .
H50 H 0.812501 0.225967 0.742348 0.029 Uiso 1 1 calc R U . . .
C51 C 0.37591(10) 0.03018(11) 0.67184(8) 0.0237(4) Uani 1 1 d . . . . .
H51 H 0.401289 0.058391 0.701153 0.028 Uiso 1 1 calc R U . . .
C52 C 0.58356(11) 0.58328(11) 0.60141(8) 0.0287(4) Uani 1 1 d . . . . .
H52 H 0.535661 0.579494 0.574346 0.034 Uiso 1 1 calc R U . . .
C53 C 0.44859(9) 0.27133(10) 0.76695(7) 0.0164(3) Uani 1 1 d . . . . .
C54 C 0.08688(9) 0.25537(10) 0.53785(7) 0.0194(4) Uani 1 1 d . . . . .
H54 H 0.118875 0.295877 0.553578 0.023 Uiso 1 1 calc R U . . .
C55 C 0.34164(9) 0.13990(10) 0.61721(7) 0.0178(4) Uani 1 1 d . . . . .
C56 C 0.66576(10) 0.42306(10) 0.76245(7) 0.0211(4) Uani 1 1 d . . . . .
H56 H 0.672393 0.371490 0.770563 0.025 Uiso 1 1 calc R U . . .
C57 C 0.11490(10) 0.47357(11) 0.58439(8) 0.0251(4) Uani 1 1 d . . . . .
H57 H 0.115689 0.438076 0.556422 0.030 Uiso 1 1 calc R U . . .
C58 C 0.54829(11) 0.08672(11) 0.80746(8) 0.0280(4) Uani 1 1 d . . . . .
H58A H 0.505738 0.108892 0.783469 0.042 Uiso 1 1 calc R U . . .
H58B H 0.560387 0.110204 0.842165 0.042 Uiso 1 1 calc R U . . .
H58C H 0.538665 0.036644 0.811784 0.042 Uiso 1 1 calc R U . . .
C59 C 0.59378(9) 0.06450(10) 0.72783(7) 0.0180(4) Uani 1 1 d . . . . .
C60 C 0.23928(9) 0.41568(10) 0.55632(7) 0.0178(4) Uani 1 1 d . . . . .
C61 C 0.61075(10) 0.09361(11) 0.78404(7) 0.0226(4) Uani 1 1 d . . . . .
H61 H 0.620984 0.145137 0.782237 0.027 Uiso 1 1 calc R U . . .
C62 C 0.27461(9) 0.30018(10) 0.67806(7) 0.0167(3) Uani 1 1 d . . . . .
C63 C 0.60806(9) 0.10402(10) 0.68674(7) 0.0170(3) Uani 1 1 d . . . . .
C64 C 0.40759(9) 0.18157(10) 0.63320(6) 0.0157(3) Uani 1 1 d . . . . .
C65 C 0.28254(10) 0.18063(10) 0.60170(7) 0.0175(4) Uani 1 1 d . . . . .
H65 H 0.236040 0.161666 0.586722 0.021 Uiso 1 1 calc R U . . .
C66 C 0.34633(10) 0.15575(11) 0.46407(8) 0.0264(4) Uani 1 1 d . . . . .
H66A H 0.332715 0.114529 0.440770 0.040 Uiso 1 1 calc R U . . .
H66B H 0.355572 0.141025 0.501191 0.040 Uiso 1 1 calc R U . . .
H66C H 0.389606 0.177063 0.459182 0.040 Uiso 1 1 calc R U . . .
C67 C 0.18778(9) 0.23225(10) 0.49531(7) 0.0162(3) Uani 1 1 d . . . . .
C68 C 0.10393(9) 0.13888(10) 0.49720(7) 0.0206(4) Uani 1 1 d . . . . .
H68 H 0.063414 0.122891 0.506842 0.025 Uiso 1 1 calc R U . . .
C69 C 0.60917(9) 0.38409(10) 0.61152(7) 0.0195(4) Uani 1 1 d . . . . .
C70 C 0.56420(11) 0.34093(12) 0.51497(7) 0.0290(5) Uani 1 1 d . . . . .
H70A H 0.590072 0.375798 0.500125 0.044 Uiso 1 1 calc R U . . .
H70B H 0.517554 0.360159 0.514549 0.044 Uiso 1 1 calc R U . . .
H70C H 0.557345 0.297732 0.493548 0.044 Uiso 1 1 calc R U . . .
C71 C 0.33781(11) -0.08425(11) 0.63486(9) 0.0314(5) Uani 1 1 d . . . . .
H71 H 0.336920 -0.134074 0.638787 0.038 Uiso 1 1 calc R U . . .
C72 C 0.30375(12) -0.05328(11) 0.58654(9) 0.0330(5) Uani 1 1 d . . . . .
H72 H 0.279286 -0.081915 0.557200 0.040 Uiso 1 1 calc R U . . .
C73 C 0.37319(11) -0.04239(11) 0.67747(9) 0.0303(5) Uani 1 1 d . . . . .
H73 H 0.395829 -0.063565 0.710910 0.036 Uiso 1 1 calc R U . . .
C74 C 0.40077(11) 0.50249(12) 0.58492(9) 0.0306(5) Uani 1 1 d . . . . .
H74A H 0.439619 0.484866 0.571866 0.046 Uiso 1 1 calc R U . . .
H74B H 0.414651 0.547878 0.602871 0.046 Uiso 1 1 calc R U . . .
H74C H 0.357609 0.508789 0.554908 0.046 Uiso 1 1 calc R U . . .
C75 C 0.61155(12) 0.11305(11) 0.59023(7) 0.0276(4) Uani 1 1 d . . . . .
H75 H 0.628470 0.161377 0.603381 0.033 Uiso 1 1 calc R U . . .
C76 C 0.38581(10) 0.44934(10) 0.62413(8) 0.0231(4) Uani 1 1 d . . . . .
H76 H 0.374316 0.403234 0.604992 0.028 Uiso 1 1 calc R U . . .
C77 C 0.49207(11) -0.13118(12) 0.60233(8) 0.0322(5) Uani 1 1 d . . . . .
H77A H 0.453620 -0.097310 0.587242 0.048 Uiso 1 1 calc R U . . .
H77B H 0.471866 -0.178730 0.601045 0.048 Uiso 1 1 calc R U . . .
H77C H 0.526421 -0.130213 0.581700 0.048 Uiso 1 1 calc R U . . .
C78 C 0.35773(12) 0.20943(12) 0.84563(9) 0.0320(5) Uani 1 1 d . . . . .
H78A H 0.310079 0.206641 0.850571 0.048 Uiso 1 1 calc R U . . .
H78B H 0.393923 0.198401 0.879244 0.048 Uiso 1 1 calc R U . . .
H78C H 0.361176 0.175447 0.818387 0.048 Uiso 1 1 calc R U . . .
C79 C 0.31091(15) 0.51925(14) 0.80359(9) 0.0436(6) Uani 1 1 d . . . . .
H79A H 0.283349 0.475389 0.800084 0.065 Uiso 1 1 calc R U . . .
H79B H 0.311051 0.543149 0.836667 0.065 Uiso 1 1 calc R U . . .
H79C H 0.360125 0.508307 0.804301 0.065 Uiso 1 1 calc R U . . .
C80 C 0.36842(11) 0.33788(13) 0.87152(7) 0.0300(5) Uani 1 1 d . . . . .
H80A H 0.378094 0.385369 0.860520 0.045 Uiso 1 1 calc R U . . .
H80B H 0.404819 0.325254 0.904644 0.045 Uiso 1 1 calc R U . . .
H80C H 0.321126 0.337006 0.877209 0.045 Uiso 1 1 calc R U . . .
C81 C 0.08841(12) 0.54400(12) 0.55630(9) 0.0356(5) Uani 1 1 d . . . . .
H81A H 0.120400 0.558843 0.535773 0.053 Uiso 1 1 calc R U . . .
H81B H 0.088027 0.580084 0.582924 0.053 Uiso 1 1 calc R U . . .
H81C H 0.039947 0.537906 0.532331 0.053 Uiso 1 1 calc R U . . .
C82 C 0.68344(11) 0.30309(13) 0.57271(9) 0.0340(5) Uani 1 1 d . . . . .
H82A H 0.681002 0.265310 0.546782 0.051 Uiso 1 1 calc R U . . .
H82B H 0.710155 0.286482 0.608265 0.051 Uiso 1 1 calc R U . . .
H82C H 0.707636 0.344212 0.563320 0.051 Uiso 1 1 calc R U . . .
C83 C 0.73810(12) 0.45909(12) 0.78610(9) 0.0331(5) Uani 1 1 d . . . . .
H83A H 0.772766 0.440112 0.769302 0.050 Uiso 1 1 calc R U . . .
H83B H 0.754887 0.450181 0.824467 0.050 Uiso 1 1 calc R U . . .
H83C H 0.732965 0.510063 0.779694 0.050 Uiso 1 1 calc R U . . .
C84 C 0.61137(12) 0.45099(12) 0.78941(8) 0.0313(5) Uani 1 1 d . . . . .
H84A H 0.605004 0.501911 0.783192 0.047 Uiso 1 1 calc R U . . .
H84B H 0.628888 0.441913 0.827727 0.047 Uiso 1 1 calc R U . . .
H84C H 0.565500 0.426965 0.774521 0.047 Uiso 1 1 calc R U . . .
C85 C 0.10928(12) 0.01788(11) 0.45654(9) 0.0333(5) Uani 1 1 d . . . . .
H85 H 0.144604 -0.007831 0.442525 0.040 Uiso 1 1 calc R U . . .
C86 C 0.06178(11) 0.44777(13) 0.61290(9) 0.0348(5) Uani 1 1 d . . . . .
H86A H 0.015067 0.440049 0.586825 0.052 Uiso 1 1 calc R U . . .
H86B H 0.057258 0.483356 0.638778 0.052 Uiso 1 1 calc R U . . .
H86C H 0.078961 0.403376 0.631373 0.052 Uiso 1 1 calc R U . . .
C87 C 0.02010(12) 0.28588(13) 0.49765(9) 0.0358(5) Uani 1 1 d . . . . .
H87A H 0.034056 0.311554 0.469904 0.054 Uiso 1 1 calc R U . . .
H87B H -0.004004 0.318238 0.515890 0.054 Uiso 1 1 calc R U . . .
H87C H -0.012448 0.247358 0.481472 0.054 Uiso 1 1 calc R U . . .
C88 C 0.67875(11) 0.05887(14) 0.81955(8) 0.0346(5) Uani 1 1 d . . . . .
H88A H 0.670037 0.008436 0.823219 0.052 Uiso 1 1 calc R U . . .
H88B H 0.692056 0.081190 0.854706 0.052 Uiso 1 1 calc R U . . .
H88C H 0.717649 0.064774 0.803439 0.052 Uiso 1 1 calc R U . . .
C89 C 0.59397(12) -0.16025(11) 0.68301(10) 0.0360(5) Uani 1 1 d . . . . .
H89A H 0.577833 -0.209473 0.679783 0.054 Uiso 1 1 calc R U . . .
H89B H 0.615957 -0.148782 0.720595 0.054 Uiso 1 1 calc R U . . .
H89C H 0.629100 -0.153667 0.663436 0.054 Uiso 1 1 calc R U . . .
C90 C 0.27013(13) 0.73558(13) 0.56219(10) 0.0378(5) Uani 1 1 d . . . . .
H90A H 0.303651 0.757642 0.545089 0.045 Uiso 1 1 calc R U . . .
H90B H 0.260291 0.770512 0.587161 0.045 Uiso 1 1 calc R U . . .
C91 C 0.45258(10) 0.43779(11) 0.67099(9) 0.0297(5) Uani 1 1 d . . . . .
H91A H 0.490090 0.416301 0.658254 0.045 Uiso 1 1 calc R U . . .
H91B H 0.441135 0.406384 0.696968 0.045 Uiso 1 1 calc R U . . .
H91C H 0.469385 0.483258 0.687815 0.045 Uiso 1 1 calc R U . . .
C92 C 0.03798(14) 0.01933(13) 0.41232(10) 0.0425(6) Uani 1 1 d . . . . .
H92A H 0.044149 0.044275 0.381314 0.064 Uiso 1 1 calc R U . . .
H92B H 0.002048 0.043784 0.425105 0.064 Uiso 1 1 calc R U . . .
H92C H 0.022155 -0.029138 0.402272 0.064 Uiso 1 1 calc R U . . .
C93 C 0.63666(12) 0.60425(13) 0.57140(9) 0.0366(5) Uani 1 1 d . . . . .
H93A H 0.637412 0.567778 0.545136 0.055 Uiso 1 1 calc R U . . .
H93B H 0.684486 0.609008 0.596610 0.055 Uiso 1 1 calc R U . . .
H93C H 0.622102 0.649383 0.553241 0.055 Uiso 1 1 calc R U . . .
C94 C 0.57783(15) 0.64086(12) 0.63950(10) 0.0438(6) Uani 1 1 d . . . . .
H94A H 0.561709 0.684588 0.619702 0.066 Uiso 1 1 calc R U . . .
H94B H 0.624682 0.648577 0.665394 0.066 Uiso 1 1 calc R U . . .
H94C H 0.543366 0.626846 0.658171 0.066 Uiso 1 1 calc R U . . .
C95 C 0.20053(13) 0.71904(14) 0.51952(10) 0.0421(6) Uani 1 1 d . . . . .
H95A H 0.209654 0.682713 0.495227 0.051 Uiso 1 1 calc R U . . .
H95B H 0.165889 0.699239 0.536592 0.051 Uiso 1 1 calc R U . . .
C96 C 0.06716(13) 0.21842(13) 0.58309(9) 0.0352(5) Uani 1 1 d . . . . .
H96A H 0.032060 0.181245 0.568525 0.053 Uiso 1 1 calc R U . . .
H96B H 0.046661 0.252823 0.602333 0.053 Uiso 1 1 calc R U . . .
H96C H 0.110099 0.197439 0.607508 0.053 Uiso 1 1 calc R U . . .
C97 C 0.31808(14) 0.63621(13) 0.76064(9) 0.0413(6) Uani 1 1 d . . . . .
H97A H 0.367411 0.626147 0.761186 0.062 Uiso 1 1 calc R U . . .
H97B H 0.318069 0.660629 0.793490 0.062 Uiso 1 1 calc R U . . .
H97C H 0.295346 0.666252 0.730020 0.062 Uiso 1 1 calc R U . . .
C98 C 0.54535(15) 0.12189(15) 0.54258(9) 0.0492(7) Uani 1 1 d . . . . .
H98A H 0.557422 0.150311 0.515282 0.074 Uiso 1 1 calc R U . . .
H98B H 0.507783 0.145681 0.553904 0.074 Uiso 1 1 calc R U . . .
H98C H 0.528319 0.075368 0.527955 0.074 Uiso 1 1 calc R U . . .
C99 C 0.30587(14) 0.67211(13) 0.59343(10) 0.0422(6) Uani 1 1 d . . . . .
H99A H 0.317894 0.637980 0.568847 0.051 Uiso 1 1 calc R U . . .
H99B H 0.271908 0.648808 0.609509 0.051 Uiso 1 1 calc R U . . .
C100 C 0.16808(15) 0.78365(16) 0.48745(11) 0.0522(7) Uani 1 1 d . . . . .
H10A H 0.200155 0.800789 0.467691 0.078 Uiso 1 1 calc R U . . .
H10B H 0.161302 0.820745 0.511494 0.078 Uiso 1 1 calc R U . . .
H10C H 0.121798 0.771166 0.462419 0.078 Uiso 1 1 calc R U . . .
C101 C 0.93081(16) 0.25828(16) 0.67238(13) 0.0557(8) Uani 1 1 d . . . . .
H10D H 0.932701 0.237522 0.638273 0.067 Uiso 1 1 calc R U . . .
H10E H 0.881825 0.251142 0.674975 0.067 Uiso 1 1 calc R U . . .
C102 C 0.98291(19) 0.21864(18) 0.71768(13) 0.0653(9) Uani 1 1 d . . . . .
H10F H 1.031978 0.224802 0.715003 0.078 Uiso 1 1 calc R U . . .
H10G H 0.981390 0.239112 0.751962 0.078 Uiso 1 1 calc R U . . .
C103 C 0.10319(14) -0.02212(14) 0.50569(12) 0.0520(7) Uani 1 1 d . . . . .
H10H H 0.067502 0.000935 0.519548 0.078 Uiso 1 1 calc R U . . .
H10I H 0.149604 -0.021916 0.533057 0.078 Uiso 1 1 calc R U . . .
H10J H 0.088576 -0.070953 0.495888 0.078 Uiso 1 1 calc R U . . .
B1 B 0.40983(11) 0.26331(11) 0.61766(8) 0.0162(4) Uani 1 1 d . . . . .
C105 C 0.67189(16) 0.07707(15) 0.57443(12) 0.0549(8) Uani 1 1 d . . . . .
H10K H 0.657030 0.029335 0.561434 0.082 Uiso 1 1 calc R U . . .
H10L H 0.714331 0.074303 0.605406 0.082 Uiso 1 1 calc R U . . .
H10M H 0.683130 0.104417 0.546271 0.082 Uiso 1 1 calc R U . . .
C106 C 0.94467(18) 0.33577(16) 0.67142(12) 0.0615(8) Uani 1 1 d . . . . .
H10N H 0.993586 0.343020 0.668731 0.074 Uiso 1 1 calc R U . . .
H10O H 0.942721 0.356642 0.705477 0.074 Uiso 1 1 calc R U . . .
C107 C 0.37317(16) 0.69076(16) 0.63693(12) 0.0540(7) Uani 1 1 d . . . . .
H10P H 0.408094 0.711453 0.621115 0.081 Uiso 1 1 calc R U . . .
H10Q H 0.393278 0.647988 0.656653 0.081 Uiso 1 1 calc R U . . .
H10R H 0.361755 0.724914 0.661234 0.081 Uiso 1 1 calc R U . . .
C108 C 0.89177(17) 0.37502(18) 0.62562(15) 0.0721(9) Uani 1 1 d . . . . .
H10S H 0.894374 0.355801 0.591638 0.108 Uiso 1 1 calc R U . . .
H10T H 0.903862 0.425359 0.627589 0.108 Uiso 1 1 calc R U . . .
H10U H 0.843210 0.369018 0.628311 0.108 Uiso 1 1 calc R U . . .
C109 C 0.9660(2) 0.14086(19) 0.71698(16) 0.0792(10) Uani 1 1 d . . . . .
H10V H 0.969196 0.119981 0.683665 0.119 Uiso 1 1 calc R U . . .
H10W H 0.917510 0.134477 0.719746 0.119 Uiso 1 1 calc R U . . .
H10X H 1.000271 0.117588 0.747095 0.119 Uiso 1 1 calc R U . . .

loop_
_atom_site_aniso_label
_atom_site_aniso_U_11
_atom_site_aniso_U_22
_atom_site_aniso_U_33
_atom_site_aniso_U_23
_atom_site_aniso_U_13
_atom_site_aniso_U_12
Ge2 0.01482(9) 0.01479(10) 0.01225(9) 0.00039(7) 0.00453(7) -0.00016(7)
Ge1 0.01419(9) 0.01381(10) 0.01255(9) 0.00032(7) 0.00382(7) 0.00088(7)
Cl1 0.0210(2) 0.0314(3) 0.01353(19) 0.00255(18) 0.00613(16) -0.00220(18)
O2 0.0134(6) 0.0262(7) 0.0146(6) -0.0026(5) 0.0032(5) 0.0026(5)
O1 0.0170(6) 0.0178(7) 0.0191(6) 0.0018(5) 0.0046(5) 0.0009(5)
C3 0.0166(8) 0.0198(10) 0.0230(9) -0.0033(7) 0.0054(7) 0.0021(7)
C4 0.0193(9) 0.0224(10) 0.0286(10) 0.0077(8) 0.0073(8) 0.0000(8)
C5 0.0219(9) 0.0193(10) 0.0192(9) -0.0013(7) 0.0067(7) 0.0031(7)
C6 0.0160(8) 0.0185(9) 0.0128(8) 0.0001(7) 0.0029(6) 0.0016(7)
C7 0.0152(8) 0.0180(9) 0.0227(9) 0.0029(7) 0.0055(7) -0.0017(7)
C8 0.0187(8) 0.0195(10) 0.0198(9) -0.0052(7) 0.0068(7) -0.0015(7)
C9 0.0160(8) 0.0159(9) 0.0176(8) -0.0010(7) 0.0059(7) 0.0028(7)
C10 0.0210(9) 0.0188(10) 0.0260(9) 0.0021(8) 0.0076(7) -0.0013(7)
C11 0.0202(9) 0.0169(9) 0.0131(8) 0.0014(7) 0.0055(7) 0.0011(7)
C12 0.0221(9) 0.0209(10) 0.0166(8) 0.0012(7) 0.0059(7) 0.0042(7)
C13 0.0161(8) 0.0184(9) 0.0115(7) 0.0011(7) 0.0048(6) 0.0010(7)
C14 0.0223(9) 0.0186(10) 0.0256(9) 0.0026(8) 0.0071(7) 0.0059(8)
C15 0.0249(9) 0.0233(10) 0.0172(8) -0.0044(7) 0.0047(7) 0.0032(8)
C16 0.0230(9) 0.0216(10) 0.0278(10) -0.0053(8) 0.0104(8) -0.0027(8)
C17 0.0352(11) 0.0305(12) 0.0239(10) -0.0077(9) 0.0075(8) -0.0010(9)
C18 0.0248(10) 0.0299(11) 0.0220(9) -0.0008(8) 0.0108(8) -0.0045(8)
C19 0.0194(9) 0.0164(9) 0.0184(8) 0.0016(7) 0.0071(7) 0.0004(7)
C20 0.0175(8) 0.0155(9) 0.0265(9) 0.0022(7) 0.0095(7) 0.0009(7)
C21 0.0288(10) 0.0259(11) 0.0119(8) 0.0008(7) 0.0064(7) 0.0009(8)
C22 0.0234(9) 0.0126(9) 0.0184(8) 0.0004(7) 0.0066(7) 0.0009(7)
C23 0.0271(9) 0.0221(10) 0.0137(8) -0.0005(7) 0.0038(7) 0.0039(8)
C24 0.0149(8) 0.0162(9) 0.0150(8) 0.0011(7) 0.0057(6) 0.0017(7)
C25 0.0364(11) 0.0219(10) 0.0191(9) 0.0060(8) 0.0082(8) 0.0078(9)
C26 0.0275(10) 0.0214(11) 0.0289(10) 0.0004(8) 0.0031(8) -0.0010(8)
C27 0.0219(9) 0.0132(9) 0.0219(9) 0.0011(7) 0.0056(7) 0.0001(7)
C28 0.0219(9) 0.0260(11) 0.0220(9) 0.0079(8) 0.0069(7) -0.0008(8)
C29 0.0237(9) 0.0172(10) 0.0240(9) -0.0002(8) 0.0064(7) -0.0010(8)
C30 0.0189(8) 0.0221(10) 0.0135(8) 0.0009(7) 0.0046(7) 0.0023(7)
C31 0.0198(8) 0.0180(9) 0.0140(8) 0.0005(7) 0.0064(7) 0.0008(7)
C32 0.0284(10) 0.0291(11) 0.0213(9) -0.0015(8) 0.0143(8) 0.0038(8)
C33 0.0220(9) 0.0176(9) 0.0135(8) -0.0002(7) 0.0073(7) 0.0011(7)
C34 0.0222(9) 0.0248(11) 0.0145(8) 0.0003(7) 0.0005(7) -0.0004(8)
C35 0.0219(9) 0.0196(10) 0.0196(9) 0.0010(7) 0.0079(7) 0.0009(7)
C36 0.0221(9) 0.0158(9) 0.0226(9) -0.0008(7) 0.0058(7) -0.0003(7)
C37 0.0181(9) 0.0221(10) 0.0256(9) 0.0007(8) 0.0077(7) -0.0032(7)
C38 0.0129(8) 0.0193(10) 0.0207(9) 0.0036(7) 0.0064(7) -0.0007(7)
C39 0.0211(9) 0.0184(9) 0.0153(8) 0.0024(7) 0.0075(7) 0.0014(7)
C40 0.0301(10) 0.0148(9) 0.0254(9) 0.0023(8) 0.0083(8) 0.0042(8)
C41 0.0210(9) 0.0206(10) 0.0198(9) 0.0011(7) 0.0060(7) 0.0021(7)
C42 0.0219(9) 0.0299(11) 0.0272(10) 0.0006(8) 0.0115(8) 0.0060(8)
C43 0.0212(9) 0.0210(10) 0.0175(8) 0.0004(7) 0.0090(7) -0.0006(7)
C44 0.0329(10) 0.0182(10) 0.0229(9) -0.0025(8) 0.0091(8) -0.0001(8)
C45 0.0232(9) 0.0183(10) 0.0238(9) -0.0016(8) 0.0011(7) -0.0015(8)
C46 0.0169(8) 0.0160(9) 0.0178(8) 0.0007(7) 0.0077(7) 0.0004(7)
C47 0.0249(9) 0.0254(11) 0.0178(9) 0.0030(8) 0.0078(7) 0.0002(8)
C48 0.0258(10) 0.0205(10) 0.0262(10) -0.0024(8) 0.0104(8) 0.0030(8)
C49 0.0224(9) 0.0264(11) 0.0143(8) 0.0019(7) 0.0080(7) 0.0007(8)
C50 0.0160(9) 0.0254(11) 0.0293(10) 0.0016(8) 0.0044(7) 0.0033(8)
C51 0.0220(9) 0.0239(11) 0.0266(10) 0.0043(8) 0.0092(8) -0.0005(8)
C52 0.0268(10) 0.0227(11) 0.0329(11) 0.0106(9) 0.0030(8) -0.0016(8)
C53 0.0178(8) 0.0176(9) 0.0129(8) 0.0011(7) 0.0030(6) -0.0002(7)
C54 0.0168(8) 0.0214(10) 0.0218(9) -0.0049(7) 0.0086(7) -0.0005(7)
C55 0.0214(9) 0.0170(9) 0.0164(8) 0.0005(7) 0.0078(7) -0.0010(7)
C56 0.0263(9) 0.0152(9) 0.0213(9) 0.0010(7) 0.0061(7) -0.0011(7)
C57 0.0200(9) 0.0240(11) 0.0295(10) -0.0064(8) 0.0044(8) 0.0012(8)
C58 0.0378(11) 0.0275(11) 0.0234(10) -0.0031(8) 0.0162(8) -0.0017(9)
C59 0.0183(8) 0.0173(9) 0.0184(8) 0.0001(7) 0.0056(7) 0.0031(7)
C60 0.0174(8) 0.0172(9) 0.0191(8) -0.0009(7) 0.0058(7) 0.0006(7)
C61 0.0296(10) 0.0210(10) 0.0185(9) -0.0034(7) 0.0094(7) -0.0030(8)
C62 0.0183(8) 0.0174(9) 0.0154(8) -0.0008(7) 0.0066(7) -0.0015(7)
C63 0.0177(8) 0.0157(9) 0.0180(8) 0.0001(7) 0.0058(7) 0.0040(7)
C64 0.0173(8) 0.0181(9) 0.0138(8) -0.0017(7) 0.0081(6) 0.0033(7)
C65 0.0211(9) 0.0169(9) 0.0148(8) -0.0001(7) 0.0057(7) -0.0020(7)
C66 0.0211(9) 0.0280(11) 0.0310(10) -0.0043(9) 0.0091(8) 0.0019(8)
C67 0.0166(8) 0.0189(9) 0.0115(8) -0.0002(7) 0.0016(6) 0.0014(7)
C68 0.0179(8) 0.0228(10) 0.0219(9) 0.0019(8) 0.0072(7) -0.0014(7)
C69 0.0144(8) 0.0240(10) 0.0210(9) 0.0035(7) 0.0064(7) -0.0007(7)
C70 0.0327(11) 0.0350(12) 0.0190(9) 0.0042(9) 0.0070(8) -0.0047(9)
C71 0.0319(11) 0.0162(10) 0.0537(14) 0.0049(9) 0.0243(10) 0.0008(8)
C72 0.0351(11) 0.0207(11) 0.0435(13) -0.0055(9) 0.0117(10) -0.0046(9)
C73 0.0296(10) 0.0252(11) 0.0399(12) 0.0130(9) 0.0160(9) 0.0047(9)
C74 0.0274(10) 0.0288(12) 0.0392(12) 0.0027(9) 0.0154(9) -0.0001(9)
C75 0.0435(12) 0.0233(11) 0.0190(9) 0.0009(8) 0.0141(8) 0.0020(9)
C76 0.0215(9) 0.0175(10) 0.0305(10) -0.0037(8) 0.0081(8) -0.0022(8)
C77 0.0331(11) 0.0328(12) 0.0322(11) -0.0132(9) 0.0122(9) -0.0103(9)
C78 0.0312(11) 0.0364(13) 0.0294(11) 0.0128(9) 0.0106(9) -0.0033(9)
C79 0.0614(16) 0.0412(15) 0.0263(11) -0.0016(10) 0.0099(11) -0.0020(12)
C80 0.0278(10) 0.0460(14) 0.0180(9) -0.0055(9) 0.0094(8) 0.0051(9)
C81 0.0296(11) 0.0278(12) 0.0413(13) -0.0005(10) -0.0025(9) 0.0026(9)
C82 0.0322(11) 0.0458(14) 0.0283(11) -0.0031(10) 0.0154(9) 0.0070(10)
C83 0.0346(11) 0.0275(12) 0.0306(11) 0.0022(9) -0.0008(9) -0.0077(9)
C84 0.0413(12) 0.0286(12) 0.0260(10) 0.0006(9) 0.0130(9) 0.0060(10)
C85 0.0350(11) 0.0197(11) 0.0497(13) -0.0056(10) 0.0195(10) -0.0057(9)
C86 0.0228(10) 0.0368(13) 0.0458(13) -0.0048(10) 0.0115(9) 0.0026(9)
C87 0.0311(11) 0.0421(14) 0.0342(12) -0.0039(10) 0.0095(9) 0.0140(10)
C88 0.0325(11) 0.0507(15) 0.0187(10) -0.0012(9) 0.0045(8) -0.0012(10)
C89 0.0356(12) 0.0184(11) 0.0518(14) -0.0052(10) 0.0096(10) 0.0009(9)
C90 0.0462(14) 0.0330(13) 0.0431(13) -0.0030(10) 0.0271(11) 0.0004(10)
C91 0.0208(9) 0.0249(11) 0.0415(12) -0.0009(9) 0.0063(8) 0.0004(8)
C92 0.0532(15) 0.0338(14) 0.0427(13) -0.0112(11) 0.0178(11) -0.0214(11)
C93 0.0382(12) 0.0315(13) 0.0386(12) 0.0152(10) 0.0091(10) -0.0068(10)
C94 0.0622(16) 0.0207(12) 0.0506(14) 0.0107(11) 0.0196(12) 0.0071(11)
C95 0.0433(13) 0.0450(15) 0.0454(14) -0.0079(12) 0.0244(11) 0.0014(11)
C96 0.0383(12) 0.0443(14) 0.0299(11) -0.0031(10) 0.0209(10) -0.0006(10)
C97 0.0571(15) 0.0308(13) 0.0325(12) -0.0112(10) 0.0075(11) -0.0028(11)
C98 0.0684(18) 0.0494(16) 0.0230(11) 0.0122(11) 0.0029(11) 0.0007(14)
C99 0.0507(14) 0.0339(14) 0.0510(14) -0.0005(11) 0.0288(12) 0.0058(11)
C100 0.0501(16) 0.0597(19) 0.0497(16) 0.0007(14) 0.0191(13) 0.0070(14)
C101 0.0576(17) 0.0552(18) 0.0681(19) -0.0149(15) 0.0399(15) -0.0139(14)
C102 0.081(2) 0.063(2) 0.0587(19) 0.0000(16) 0.0307(17) -0.0032(17)
C103 0.0428(14) 0.0339(15) 0.079(2) 0.0128(14) 0.0170(13) -0.0051(12)
B1 0.0181(9) 0.0190(10) 0.0122(9) 0.0003(7) 0.0054(7) -0.0007(8)
C105 0.0763(19) 0.0475(17) 0.0612(17) 0.0160(14) 0.0520(16) 0.0130(14)
C106 0.078(2) 0.0545(19) 0.0606(18) -0.0143(15) 0.0344(16) -0.0190(16)
C107 0.0591(17) 0.0450(16) 0.0594(17) 0.0077(14) 0.0197(14) 0.0021(14)
C108 0.0603(19) 0.057(2) 0.102(3) -0.0060(19) 0.0292(19) -0.0063(16)
C109 0.090(3) 0.060(2) 0.098(3) -0.003(2) 0.044(2) -0.0075(19)

_geom_special_details            
;
 All esds (except the esd in the dihedral angle between two l.s. planes)
 are estimated using the full covariance matrix.  The cell esds are taken
 into account individually in the estimation of esds in distances, angles
 and torsion angles; correlations between esds in cell parameters are only
 used when they are defined by crystal symmetry.  An approximate (isotropic)
 treatment of cell esds is used for estimating esds involving l.s. planes.
;

loop_
_geom_bond_atom_site_label_1
_geom_bond_atom_site_label_2
_geom_bond_distance
_geom_bond_site_symmetry_2
_geom_bond_publ_flag
Ge2 C11 1.9581(17) . ?
Ge2 C13 1.9961(17) . ?
Ge2 O1 2.0098(13) . ?
Ge2 B1 2.159(2) . ?
Ge2 C64 2.4529(18) . ?
Ge1 C62 1.9582(17) . ?
Ge1 C65 1.9802(19) . ?
Ge1 C24 1.9865(17) . ?
Ge1 B1 2.133(2) . ?
Cl1 B1 1.8396(19) . ?
O2 C53 1.379(2) . ?
O2 C46 1.386(2) . ?
O1 C64 1.275(2) . ?
C3 C15 1.388(3) . ?
C3 C35 1.392(3) . ?
C3 C16 1.524(3) . ?
C4 C10 1.387(3) . ?
C4 C28 1.391(3) . ?
C4 C52 1.522(3) . ?
C5 C29 1.387(3) . ?
C5 C6 1.397(3) . ?
C5 H5 0.9500 . ?
C6 C67 1.412(2) . ?
C6 C8 1.523(2) . ?
C7 C10 1.397(3) . ?
C7 C38 1.402(3) . ?
C7 C56 1.527(2) . ?
C8 C66 1.530(3) . ?
C8 C18 1.538(3) . ?
C8 H8 1.0000 . ?
C9 C23 1.401(2) . ?
C9 C24 1.421(2) . ?
C9 C67 1.506(3) . ?
C10 H10 0.9500 . ?
C11 C19 1.393(2) . ?
C11 C53 1.396(2) . ?
C12 C15 1.393(3) . ?
C12 C63 1.409(2) . ?
C12 C75 1.525(3) . ?
C13 C31 1.413(3) . ?
C13 C33 1.414(3) . ?
C14 C50 1.380(3) . ?
C14 C33 1.395(2) . ?
C14 H14 0.9500 . ?
C15 H15 0.9500 . ?
C16 C77 1.524(3) . ?
C16 C89 1.534(3) . ?
C16 H16 1.0000 . ?
C17 C97 1.518(3) . ?
C17 C44 1.527(3) . ?
C17 C79 1.529(3) . ?
C17 H17 1.0000 . ?
C18 H18A 0.9800 . ?
C18 H18B 0.9800 . ?
C18 H18C 0.9800 . ?
C19 C34 1.393(2) . ?
C19 H19 0.9500 . ?
C20 C26 1.393(3) . ?
C20 C51 1.395(3) . ?
C20 C55 1.485(3) . ?
C21 C34 1.386(3) . ?
C21 C39 1.391(3) . ?
C21 H21 0.9500 . ?
C22 C27 1.406(3) . ?
C22 C36 1.413(2) . ?
C22 C60 1.509(2) . ?
C23 C25 1.383(3) . ?
C23 H23 0.9500 . ?
C24 C60 1.420(3) . ?
C25 C40 1.381(3) . ?
C25 H25 0.9500 . ?
C26 C72 1.387(3) . ?
C26 H26 0.9500 . ?
C27 C45 1.392(3) . ?
C27 C76 1.524(3) . ?
C28 C69 1.384(3) . ?
C28 H28 0.9500 . ?
C29 C68 1.397(3) . ?
C29 C85 1.524(3) . ?
C30 C68 1.388(3) . ?
C30 C67 1.417(2) . ?
C30 C54 1.533(2) . ?
C31 C37 1.405(2) . ?
C31 C38 1.503(3) . ?
C32 C42 1.385(3) . ?
C32 C43 1.394(3) . ?
C32 H32 0.9500 . ?
C33 C63 1.504(3) . ?
C34 H34 0.9500 . ?
C35 C59 1.386(3) . ?
C35 H35 0.9500 . ?
C36 C48 1.392(3) . ?
C36 C57 1.532(3) . ?
C37 C50 1.378(3) . ?
C37 H37 0.9500 . ?
C38 C69 1.428(2) . ?
C39 C53 1.392(2) . ?
C39 C49 1.526(2) . ?
C40 C60 1.398(3) . ?
C40 H40 0.9500 . ?
C41 C42 1.390(3) . ?
C41 C62 1.390(2) . ?
C41 H41 0.9500 . ?
C42 H42 0.9500 . ?
C43 C46 1.393(2) . ?
C43 C49 1.531(2) . ?
C44 C48 1.386(3) . ?
C44 C45 1.394(3) . ?
C45 H45 0.9500 . ?
C46 C62 1.389(2) . ?
C47 C69 1.530(3) . ?
C47 C70 1.534(3) . ?
C47 C82 1.536(3) . ?
C47 H47 1.0000 . ?
C48 H48 0.9500 . ?
C49 C80 1.538(3) . ?
C49 C78 1.539(3) . ?
C50 H50 0.9500 . ?
C51 C73 1.385(3) . ?
C51 H51 0.9500 . ?
C52 C94 1.507(3) . ?
C52 C93 1.530(3) . ?
C52 H52 1.0000 . ?
C54 C96 1.524(3) . ?
C54 C87 1.533(3) . ?
C54 H54 1.0000 . ?
C55 C65 1.350(3) . ?
C55 C64 1.466(2) . ?
C56 C83 1.530(3) . ?
C56 C84 1.536(3) . ?
C56 H56 1.0000 . ?
C57 C86 1.529(3) . ?
C57 C81 1.539(3) . ?
C57 H57 1.0000 . ?
C58 C61 1.527(3) . ?
C58 H58A 0.9800 . ?
C58 H58B 0.9800 . ?
C58 H58C 0.9800 . ?
C59 C63 1.408(2) . ?
C59 C61 1.521(2) . ?
C61 C88 1.533(3) . ?
C61 H61 1.0000 . ?
C64 B1 1.605(3) . ?
C65 H65 0.9500 . ?
C66 H66A 0.9800 . ?
C66 H66B 0.9800 . ?
C66 H66C 0.9800 . ?
C68 H68 0.9500 . ?
C70 H70A 0.9800 . ?
C70 H70B 0.9800 . ?
C70 H70C 0.9800 . ?
C71 C72 1.381(3) . ?
C71 C73 1.382(3) . ?
C71 H71 0.9500 . ?
C72 H72 0.9500 . ?
C73 H73 0.9500 . ?
C74 C76 1.529(3) . ?
C74 H74A 0.9800 . ?
C74 H74B 0.9800 . ?
C74 H74C 0.9800 . ?
C75 C105 1.523(3) . ?
C75 C98 1.525(3) . ?
C75 H75 1.0000 . ?
C76 C91 1.527(3) . ?
C76 H76 1.0000 . ?
C77 H77A 0.9800 . ?
C77 H77B 0.9800 . ?
C77 H77C 0.9800 . ?
C78 H78A 0.9800 . ?
C78 H78B 0.9800 . ?
C78 H78C 0.9800 . ?
C79 H79A 0.9800 . ?
C79 H79B 0.9800 . ?
C79 H79C 0.9800 . ?
C80 H80A 0.9800 . ?
C80 H80B 0.9800 . ?
C80 H80C 0.9800 . ?
C81 H81A 0.9800 . ?
C81 H81B 0.9800 . ?
C81 H81C 0.9800 . ?
C82 H82A 0.9800 . ?
C82 H82B 0.9800 . ?
C82 H82C 0.9800 . ?
C83 H83A 0.9800 . ?
C83 H83B 0.9800 . ?
C83 H83C 0.9800 . ?
C84 H84A 0.9800 . ?
C84 H84B 0.9800 . ?
C84 H84C 0.9800 . ?
C85 C103 1.533(3) . ?
C85 C92 1.533(3) . ?
C85 H85 1.0000 . ?
C86 H86A 0.9800 . ?
C86 H86B 0.9800 . ?
C86 H86C 0.9800 . ?
C87 H87A 0.9800 . ?
C87 H87B 0.9800 . ?
C87 H87C 0.9800 . ?
C88 H88A 0.9800 . ?
C88 H88B 0.9800 . ?
C88 H88C 0.9800 . ?
C89 H89A 0.9800 . ?
C89 H89B 0.9800 . ?
C89 H89C 0.9800 . ?
C90 C99 1.507(3) . ?
C90 C95 1.523(4) . ?
C90 H90A 0.9900 . ?
C90 H90B 0.9900 . ?
C91 H91A 0.9800 . ?
C91 H91B 0.9800 . ?
C91 H91C 0.9800 . ?
C92 H92A 0.9800 . ?
C92 H92B 0.9800 . ?
C92 H92C 0.9800 . ?
C93 H93A 0.9800 . ?
C93 H93B 0.9800 . ?
C93 H93C 0.9800 . ?
C94 H94A 0.9800 . ?
C94 H94B 0.9800 . ?
C94 H94C 0.9800 . ?
C95 C100 1.516(4) . ?
C95 H95A 0.9900 . ?
C95 H95B 0.9900 . ?
C96 H96A 0.9800 . ?
C96 H96B 0.9800 . ?
C96 H96C 0.9800 . ?
C97 H97A 0.9800 . ?
C97 H97B 0.9800 . ?
C97 H97C 0.9800 . ?
C98 H98A 0.9800 . ?
C98 H98B 0.9800 . ?
C98 H98C 0.9800 . ?
C99 C107 1.512(4) . ?
C99 H99A 0.9900 . ?
C99 H99B 0.9900 . ?
C100 H10A 0.9800 . ?
C100 H10B 0.9800 . ?
C100 H10C 0.9800 . ?
C101 C106 1.494(4) . ?
C101 C102 1.520(5) . ?
C101 H10D 0.9900 . ?
C101 H10E 0.9900 . ?
C102 C109 1.509(5) . ?
C102 H10F 0.9900 . ?
C102 H10G 0.9900 . ?
C103 H10H 0.9800 . ?
C103 H10I 0.9800 . ?
C103 H10J 0.9800 . ?
C105 H10K 0.9800 . ?
C105 H10L 0.9800 . ?
C105 H10M 0.9800 . ?
C106 C108 1.532(5) . ?
C106 H10N 0.9900 . ?
C106 H10O 0.9900 . ?
C107 H10P 0.9800 . ?
C107 H10Q 0.9800 . ?
C107 H10R 0.9800 . ?
C108 H10S 0.9800 . ?
C108 H10T 0.9800 . ?
C108 H10U 0.9800 . ?
C109 H10V 0.9800 . ?
C109 H10W 0.9800 . ?
C109 H10X 0.9800 . ?

loop_
_geom_angle_atom_site_label_1
_geom_angle_atom_site_label_2
_geom_angle_atom_site_label_3
_geom_angle
_geom_angle_site_symmetry_1
_geom_angle_site_symmetry_3
_geom_angle_publ_flag
C11 Ge2 C13 101.83(7) . . ?
C11 Ge2 O1 99.46(6) . . ?
C13 Ge2 O1 105.83(6) . . ?
C11 Ge2 B1 120.66(7) . . ?
C13 Ge2 B1 137.47(7) . . ?
O1 Ge2 B1 71.18(7) . . ?
C11 Ge2 C64 110.59(6) . . ?
C13 Ge2 C64 128.14(6) . . ?
O1 Ge2 C64 31.25(5) . . ?
B1 Ge2 C64 40.09(7) . . ?
C62 Ge1 C65 101.99(7) . . ?
C62 Ge1 C24 111.21(7) . . ?
C65 Ge1 C24 112.69(7) . . ?
C62 Ge1 B1 119.33(7) . . ?
C65 Ge1 B1 88.31(8) . . ?
C24 Ge1 B1 119.13(7) . . ?
C53 O2 C46 118.01(13) . . ?
C64 O1 Ge2 93.93(11) . . ?
C15 C3 C35 117.40(17) . . ?
C15 C3 C16 123.10(16) . . ?
C35 C3 C16 119.43(17) . . ?
C10 C4 C28 117.98(18) . . ?
C10 C4 C52 123.70(19) . . ?
C28 C4 C52 118.32(17) . . ?
C29 C5 C6 122.60(17) . . ?
C29 C5 H5 118.7 . . ?
C6 C5 H5 118.7 . . ?
C5 C6 C67 119.08(16) . . ?
C5 C6 C8 118.94(15) . . ?
C67 C6 C8 121.97(16) . . ?
C10 C7 C38 119.53(17) . . ?
C10 C7 C56 118.28(17) . . ?
C38 C7 C56 122.19(16) . . ?
C6 C8 C66 112.08(16) . . ?
C6 C8 C18 111.62(14) . . ?
C66 C8 C18 109.84(15) . . ?
C6 C8 H8 107.7 . . ?
C66 C8 H8 107.7 . . ?
C18 C8 H8 107.7 . . ?
C23 C9 C24 119.89(17) . . ?
C23 C9 C67 114.98(15) . . ?
C24 C9 C67 124.47(15) . . ?
C4 C10 C7 121.69(18) . . ?
C4 C10 H10 119.2 . . ?
C7 C10 H10 119.2 . . ?
C19 C11 C53 117.36(15) . . ?
C19 C11 Ge2 124.36(13) . . ?
C53 C11 Ge2 118.20(13) . . ?
C15 C12 C63 119.18(17) . . ?
C15 C12 C75 118.95(16) . . ?
C63 C12 C75 121.84(17) . . ?
C31 C13 C33 118.51(16) . . ?
C31 C13 Ge2 118.67(13) . . ?
C33 C13 Ge2 121.41(13) . . ?
C50 C14 C33 121.82(18) . . ?
C50 C14 H14 119.1 . . ?
C33 C14 H14 119.1 . . ?
C3 C15 C12 122.26(17) . . ?
C3 C15 H15 118.9 . . ?
C12 C15 H15 118.9 . . ?
C77 C16 C3 113.84(17) . . ?
C77 C16 C89 110.42(17) . . ?
C3 C16 C89 109.63(16) . . ?
C77 C16 H16 107.6 . . ?
C3 C16 H16 107.6 . . ?
C89 C16 H16 107.6 . . ?
C97 C17 C44 112.28(18) . . ?
C97 C17 C79 110.90(19) . . ?
C44 C17 C79 111.30(18) . . ?
C97 C17 H17 107.4 . . ?
C44 C17 H17 107.4 . . ?
C79 C17 H17 107.4 . . ?
C8 C18 H18A 109.5 . . ?
C8 C18 H18B 109.5 . . ?
H18A C18 H18B 109.5 . . ?
C8 C18 H18C 109.5 . . ?
H18A C18 H18C 109.5 . . ?
H18B C18 H18C 109.5 . . ?
C34 C19 C11 120.13(16) . . ?
C34 C19 H19 119.9 . . ?
C11 C19 H19 119.9 . . ?
C26 C20 C51 118.91(18) . . ?
C26 C20 C55 120.33(17) . . ?
C51 C20 C55 120.74(17) . . ?
C34 C21 C39 121.52(16) . . ?
C34 C21 H21 119.2 . . ?
C39 C21 H21 119.2 . . ?
C27 C22 C36 119.77(16) . . ?
C27 C22 C60 122.50(16) . . ?
C36 C22 C60 117.69(16) . . ?
C25 C23 C9 121.40(17) . . ?
C25 C23 H23 119.3 . . ?
C9 C23 H23 119.3 . . ?
C60 C24 C9 117.60(15) . . ?
C60 C24 Ge1 121.44(12) . . ?
C9 C24 Ge1 120.51(13) . . ?
C40 C25 C23 118.91(17) . . ?
C40 C25 H25 120.5 . . ?
C23 C25 H25 120.5 . . ?
C72 C26 C20 120.38(19) . . ?
C72 C26 H26 119.8 . . ?
C20 C26 H26 119.8 . . ?
C45 C27 C22 119.13(17) . . ?
C45 C27 C76 121.30(17) . . ?
C22 C27 C76 119.53(16) . . ?
C69 C28 C4 123.04(18) . . ?
C69 C28 H28 118.5 . . ?
C4 C28 H28 118.5 . . ?
C5 C29 C68 117.52(17) . . ?
C5 C29 C85 121.38(17) . . ?
C68 C29 C85 121.10(17) . . ?
C68 C30 C67 119.47(16) . . ?
C68 C30 C54 118.86(16) . . ?
C67 C30 C54 121.63(16) . . ?
C37 C31 C13 119.57(17) . . ?
C37 C31 C38 114.95(16) . . ?
C13 C31 C38 125.33(15) . . ?
C42 C32 C43 121.53(17) . . ?
C42 C32 H32 119.2 . . ?
C43 C32 H32 119.2 . . ?
C14 C33 C13 119.35(17) . . ?
C14 C33 C63 114.97(16) . . ?
C13 C33 C63 125.49(16) . . ?
C21 C34 C19 120.44(17) . . ?
C21 C34 H34 119.8 . . ?
C19 C34 H34 119.8 . . ?
C59 C35 C3 122.69(17) . . ?
C59 C35 H35 118.7 . . ?
C3 C35 H35 118.7 . . ?
C48 C36 C22 118.63(17) . . ?
C48 C36 C57 118.14(17) . . ?
C22 C36 C57 123.20(16) . . ?
C50 C37 C31 121.18(18) . . ?
C50 C37 H37 119.4 . . ?
C31 C37 H37 119.4 . . ?
C7 C38 C69 119.62(17) . . ?
C7 C38 C31 120.78(15) . . ?
C69 C38 C31 118.85(16) . . ?
C21 C39 C53 116.37(16) . . ?
C21 C39 C49 123.15(15) . . ?
C53 C39 C49 120.31(16) . . ?
C25 C40 C60 121.51(18) . . ?
C25 C40 H40 119.2 . . ?
C60 C40 H40 119.2 . . ?
C42 C41 C62 120.74(17) . . ?
C42 C41 H41 119.6 . . ?
C62 C41 H41 119.6 . . ?
C32 C42 C41 120.02(17) . . ?
C32 C42 H42 120.0 . . ?
C41 C42 H42 120.0 . . ?
C46 C43 C32 116.25(16) . . ?
C46 C43 C49 120.39(16) . . ?
C32 C43 C49 123.30(16) . . ?
C48 C44 C45 117.74(17) . . ?
C48 C44 C17 120.23(18) . . ?
C45 C44 C17 122.03(18) . . ?
C27 C45 C44 122.01(18) . . ?
C27 C45 H45 119.0 . . ?
C44 C45 H45 119.0 . . ?
O2 C46 C62 115.17(14) . . ?
O2 C46 C43 120.57(15) . . ?
C62 C46 C43 124.25(16) . . ?
C69 C47 C70 113.73(17) . . ?
C69 C47 C82 110.90(16) . . ?
C70 C47 C82 108.33(16) . . ?
C69 C47 H47 107.9 . . ?
C70 C47 H47 107.9 . . ?
C82 C47 H47 107.9 . . ?
C44 C48 C36 122.59(18) . . ?
C44 C48 H48 118.7 . . ?
C36 C48 H48 118.7 . . ?
C39 C49 C43 109.01(14) . . ?
C39 C49 C80 110.77(16) . . ?
C43 C49 C80 111.07(16) . . ?
C39 C49 C78 107.59(16) . . ?
C43 C49 C78 108.50(16) . . ?
C80 C49 C78 109.81(16) . . ?
C37 C50 C14 119.02(17) . . ?
C37 C50 H50 120.5 . . ?
C14 C50 H50 120.5 . . ?
C73 C51 C20 120.18(19) . . ?
C73 C51 H51 119.9 . . ?
C20 C51 H51 119.9 . . ?
C94 C52 C4 114.74(18) . . ?
C94 C52 C93 110.44(19) . . ?
C4 C52 C93 110.94(18) . . ?
C94 C52 H52 106.8 . . ?
C4 C52 H52 106.8 . . ?
C93 C52 H52 106.8 . . ?
O2 C53 C39 120.96(15) . . ?
O2 C53 C11 114.88(15) . . ?
C39 C53 C11 124.14(16) . . ?
C96 C54 C87 110.61(17) . . ?
C96 C54 C30 112.96(16) . . ?
C87 C54 C30 110.59(15) . . ?
C96 C54 H54 107.5 . . ?
C87 C54 H54 107.5 . . ?
C30 C54 H54 107.5 . . ?
C65 C55 C64 112.56(16) . . ?
C65 C55 C20 124.88(16) . . ?
C64 C55 C20 122.27(16) . . ?
C7 C56 C83 111.60(16) . . ?
C7 C56 C84 112.25(16) . . ?
C83 C56 C84 110.03(17) . . ?
C7 C56 H56 107.6 . . ?
C83 C56 H56 107.6 . . ?
C84 C56 H56 107.6 . . ?
C86 C57 C36 113.86(17) . . ?
C86 C57 C81 109.30(17) . . ?
C36 C57 C81 110.20(17) . . ?
C86 C57 H57 107.8 . . ?
C36 C57 H57 107.8 . . ?
C81 C57 H57 107.8 . . ?
C61 C58 H58A 109.5 . . ?
C61 C58 H58B 109.5 . . ?
H58A C58 H58B 109.5 . . ?
C61 C58 H58C 109.5 . . ?
H58A C58 H58C 109.5 . . ?
H58B C58 H58C 109.5 . . ?
C35 C59 C63 119.04(16) . . ?
C35 C59 C61 119.74(16) . . ?
C63 C59 C61 121.15(17) . . ?
C40 C60 C24 119.87(16) . . ?
C40 C60 C22 115.45(16) . . ?
C24 C60 C22 124.02(16) . . ?
C59 C61 C58 112.86(16) . . ?
C59 C61 C88 109.90(16) . . ?
C58 C61 C88 111.86(16) . . ?
C59 C61 H61 107.3 . . ?
C58 C61 H61 107.3 . . ?
C88 C61 H61 107.3 . . ?
C46 C62 C41 117.13(15) . . ?
C46 C62 Ge1 119.60(13) . . ?
C41 C62 Ge1 123.27(13) . . ?
C59 C63 C12 119.41(17) . . ?
C59 C63 C33 121.11(15) . . ?
C12 C63 C33 119.02(15) . . ?
O1 C64 C55 122.49(16) . . ?
O1 C64 B1 114.51(15) . . ?
C55 C64 B1 122.26(15) . . ?
O1 C64 Ge2 54.83(9) . . ?
C55 C64 Ge2 166.01(12) . . ?
B1 C64 Ge2 60.04(9) . . ?
C55 C65 Ge1 114.46(13) . . ?
C55 C65 H65 122.8 . . ?
Ge1 C65 H65 122.8 . . ?
C8 C66 H66A 109.5 . . ?
C8 C66 H66B 109.5 . . ?
H66A C66 H66B 109.5 . . ?
C8 C66 H66C 109.5 . . ?
H66A C66 H66C 109.5 . . ?
H66B C66 H66C 109.5 . . ?
C6 C67 C30 119.07(17) . . ?
C6 C67 C9 121.83(15) . . ?
C30 C67 C9 118.66(15) . . ?
C30 C68 C29 122.27(17) . . ?
C30 C68 H68 118.9 . . ?
C29 C68 H68 118.9 . . ?
C28 C69 C38 118.11(17) . . ?
C28 C69 C47 119.94(16) . . ?
C38 C69 C47 121.78(17) . . ?
C47 C70 H70A 109.5 . . ?
C47 C70 H70B 109.5 . . ?
H70A C70 H70B 109.5 . . ?
C47 C70 H70C 109.5 . . ?
H70A C70 H70C 109.5 . . ?
H70B C70 H70C 109.5 . . ?
C72 C71 C73 119.7(2) . . ?
C72 C71 H71 120.2 . . ?
C73 C71 H71 120.2 . . ?
C71 C72 C26 120.3(2) . . ?
C71 C72 H72 119.9 . . ?
C26 C72 H72 119.9 . . ?
C71 C73 C51 120.6(2) . . ?
C71 C73 H73 119.7 . . ?
C51 C73 H73 119.7 . . ?
C76 C74 H74A 109.5 . . ?
C76 C74 H74B 109.5 . . ?
H74A C74 H74B 109.5 . . ?
C76 C74 H74C 109.5 . . ?
H74A C74 H74C 109.5 . . ?
H74B C74 H74C 109.5 . . ?
C105 C75 C98 111.4(2) . . ?
C105 C75 C12 111.04(18) . . ?
C98 C75 C12 111.89(18) . . ?
C105 C75 H75 107.4 . . ?
C98 C75 H75 107.4 . . ?
C12 C75 H75 107.4 . . ?
C27 C76 C91 112.97(16) . . ?
C27 C76 C74 111.61(16) . . ?
C91 C76 C74 110.55(16) . . ?
C27 C76 H76 107.1 . . ?
C91 C76 H76 107.1 . . ?
C74 C76 H76 107.1 . . ?
C16 C77 H77A 109.5 . . ?
C16 C77 H77B 109.5 . . ?
H77A C77 H77B 109.5 . . ?
C16 C77 H77C 109.5 . . ?
H77A C77 H77C 109.5 . . ?
H77B C77 H77C 109.5 . . ?
C49 C78 H78A 109.5 . . ?
C49 C78 H78B 109.5 . . ?
H78A C78 H78B 109.5 . . ?
C49 C78 H78C 109.5 . . ?
H78A C78 H78C 109.5 . . ?
H78B C78 H78C 109.5 . . ?
C17 C79 H79A 109.5 . . ?
C17 C79 H79B 109.5 . . ?
H79A C79 H79B 109.5 . . ?
C17 C79 H79C 109.5 . . ?
H79A C79 H79C 109.5 . . ?
H79B C79 H79C 109.5 . . ?
C49 C80 H80A 109.5 . . ?
C49 C80 H80B 109.5 . . ?
H80A C80 H80B 109.5 . . ?
C49 C80 H80C 109.5 . . ?
H80A C80 H80C 109.5 . . ?
H80B C80 H80C 109.5 . . ?
C57 C81 H81A 109.5 . . ?
C57 C81 H81B 109.5 . . ?
H81A C81 H81B 109.5 . . ?
C57 C81 H81C 109.5 . . ?
H81A C81 H81C 109.5 . . ?
H81B C81 H81C 109.5 . . ?
C47 C82 H82A 109.5 . . ?
C47 C82 H82B 109.5 . . ?
H82A C82 H82B 109.5 . . ?
C47 C82 H82C 109.5 . . ?
H82A C82 H82C 109.5 . . ?
H82B C82 H82C 109.5 . . ?
C56 C83 H83A 109.5 . . ?
C56 C83 H83B 109.5 . . ?
H83A C83 H83B 109.5 . . ?
C56 C83 H83C 109.5 . . ?
H83A C83 H83C 109.5 . . ?
H83B C83 H83C 109.5 . . ?
C56 C84 H84A 109.5 . . ?
C56 C84 H84B 109.5 . . ?
H84A C84 H84B 109.5 . . ?
C56 C84 H84C 109.5 . . ?
H84A C84 H84C 109.5 . . ?
H84B C84 H84C 109.5 . . ?
C29 C85 C103 111.33(19) . . ?
C29 C85 C92 110.65(18) . . ?
C103 C85 C92 111.74(19) . . ?
C29 C85 H85 107.6 . . ?
C103 C85 H85 107.6 . . ?
C92 C85 H85 107.6 . . ?
C57 C86 H86A 109.5 . . ?
C57 C86 H86B 109.5 . . ?
H86A C86 H86B 109.5 . . ?
C57 C86 H86C 109.5 . . ?
H86A C86 H86C 109.5 . . ?
H86B C86 H86C 109.5 . . ?
C54 C87 H87A 109.5 . . ?
C54 C87 H87B 109.5 . . ?
H87A C87 H87B 109.5 . . ?
C54 C87 H87C 109.5 . . ?
H87A C87 H87C 109.5 . . ?
H87B C87 H87C 109.5 . . ?
C61 C88 H88A 109.5 . . ?
C61 C88 H88B 109.5 . . ?
H88A C88 H88B 109.5 . . ?
C61 C88 H88C 109.5 . . ?
H88A C88 H88C 109.5 . . ?
H88B C88 H88C 109.5 . . ?
C16 C89 H89A 109.5 . . ?
C16 C89 H89B 109.5 . . ?
H89A C89 H89B 109.5 . . ?
C16 C89 H89C 109.5 . . ?
H89A C89 H89C 109.5 . . ?
H89B C89 H89C 109.5 . . ?
C99 C90 C95 114.2(2) . . ?
C99 C90 H90A 108.7 . . ?
C95 C90 H90A 108.7 . . ?
C99 C90 H90B 108.7 . . ?
C95 C90 H90B 108.7 . . ?
H90A C90 H90B 107.6 . . ?
C76 C91 H91A 109.5 . . ?
C76 C91 H91B 109.5 . . ?
H91A C91 H91B 109.5 . . ?
C76 C91 H91C 109.5 . . ?
H91A C91 H91C 109.5 . . ?
H91B C91 H91C 109.5 . . ?
C85 C92 H92A 109.5 . . ?
C85 C92 H92B 109.5 . . ?
H92A C92 H92B 109.5 . . ?
C85 C92 H92C 109.5 . . ?
H92A C92 H92C 109.5 . . ?
H92B C92 H92C 109.5 . . ?
C52 C93 H93A 109.5 . . ?
C52 C93 H93B 109.5 . . ?
H93A C93 H93B 109.5 . . ?
C52 C93 H93C 109.5 . . ?
H93A C93 H93C 109.5 . . ?
H93B C93 H93C 109.5 . . ?
C52 C94 H94A 109.5 . . ?
C52 C94 H94B 109.5 . . ?
H94A C94 H94B 109.5 . . ?
C52 C94 H94C 109.5 . . ?
H94A C94 H94C 109.5 . . ?
H94B C94 H94C 109.5 . . ?
C100 C95 C90 112.5(2) . . ?
C100 C95 H95A 109.1 . . ?
C90 C95 H95A 109.1 . . ?
C100 C95 H95B 109.1 . . ?
C90 C95 H95B 109.1 . . ?
H95A C95 H95B 107.8 . . ?
C54 C96 H96A 109.5 . . ?
C54 C96 H96B 109.5 . . ?
H96A C96 H96B 109.5 . . ?
C54 C96 H96C 109.5 . . ?
H96A C96 H96C 109.5 . . ?
H96B C96 H96C 109.5 . . ?
C17 C97 H97A 109.5 . . ?
C17 C97 H97B 109.5 . . ?
H97A C97 H97B 109.5 . . ?
C17 C97 H97C 109.5 . . ?
H97A C97 H97C 109.5 . . ?
H97B C97 H97C 109.5 . . ?
C75 C98 H98A 109.5 . . ?
C75 C98 H98B 109.5 . . ?
H98A C98 H98B 109.5 . . ?
C75 C98 H98C 109.5 . . ?
H98A C98 H98C 109.5 . . ?
H98B C98 H98C 109.5 . . ?
C90 C99 C107 112.9(2) . . ?
C90 C99 H99A 109.0 . . ?
C107 C99 H99A 109.0 . . ?
C90 C99 H99B 109.0 . . ?
C107 C99 H99B 109.0 . . ?
H99A C99 H99B 107.8 . . ?
C95 C100 H10A 109.5 . . ?
C95 C100 H10B 109.5 . . ?
H10A C100 H10B 109.5 . . ?
C95 C100 H10C 109.5 . . ?
H10A C100 H10C 109.5 . . ?
H10B C100 H10C 109.5 . . ?
C106 C101 C102 114.5(3) . . ?
C106 C101 H10D 108.6 . . ?
C102 C101 H10D 108.6 . . ?
C106 C101 H10E 108.6 . . ?
C102 C101 H10E 108.6 . . ?
H10D C101 H10E 107.6 . . ?
C109 C102 C101 112.2(3) . . ?
C109 C102 H10F 109.2 . . ?
C101 C102 H10F 109.2 . . ?
C109 C102 H10G 109.2 . . ?
C101 C102 H10G 109.2 . . ?
H10F C102 H10G 107.9 . . ?
C85 C103 H10H 109.5 . . ?
C85 C103 H10I 109.5 . . ?
H10H C103 H10I 109.5 . . ?
C85 C103 H10J 109.5 . . ?
H10H C103 H10J 109.5 . . ?
H10I C103 H10J 109.5 . . ?
C64 B1 Cl1 116.75(13) . . ?
C64 B1 Ge1 94.82(11) . . ?
Cl1 B1 Ge1 108.96(9) . . ?
C64 B1 Ge2 79.87(10) . . ?
Cl1 B1 Ge2 111.78(9) . . ?
Ge1 B1 Ge2 136.63(9) . . ?
C75 C105 H10K 109.5 . . ?
C75 C105 H10L 109.5 . . ?
H10K C105 H10L 109.5 . . ?
C75 C105 H10M 109.5 . . ?
H10K C105 H10M 109.5 . . ?
H10L C105 H10M 109.5 . . ?
C101 C106 C108 113.9(3) . . ?
C101 C106 H10N 108.8 . . ?
C108 C106 H10N 108.8 . . ?
C101 C106 H10O 108.8 . . ?
C108 C106 H10O 108.8 . . ?
H10N C106 H10O 107.7 . . ?
C99 C107 H10P 109.5 . . ?
C99 C107 H10Q 109.5 . . ?
H10P C107 H10Q 109.5 . . ?
C99 C107 H10R 109.5 . . ?
H10P C107 H10R 109.5 . . ?
H10Q C107 H10R 109.5 . . ?
C106 C108 H10S 109.5 . . ?
C106 C108 H10T 109.5 . . ?
H10S C108 H10T 109.5 . . ?
C106 C108 H10U 109.5 . . ?
H10S C108 H10U 109.5 . . ?
H10T C108 H10U 109.5 . . ?
C102 C109 H10V 109.5 . . ?
C102 C109 H10W 109.5 . . ?
H10V C109 H10W 109.5 . . ?
C102 C109 H10X 109.5 . . ?
H10V C109 H10X 109.5 . . ?
H10W C109 H10X 109.5 . . ?

_refine_diff_density_max         0.920
_refine_diff_density_min         -0.480
_refine_diff_density_rms         0.060

_shelx_res_file                  
;
TITL RK345_0m_a.res in P2(1)/n
    RK345_0m_a.res
    created by SHELXL-2019/3 at 08:41:12 on 07-Nov-2023
CELL  0.71073  19.5707  18.9384  26.3009   90.000  107.021   90.000
ZERR    4.000   0.0006   0.0006   0.0008    0.000    0.002    0.000
LATT 1
SYMM 1/2-X, 1/2+Y, 1/2-Z
SFAC C  O  Cl Ge B H
UNIT 424 8 4 8 4 560
LIST 4 ! automatically inserted. Change 6 to 4 for CHECKCIF!!
L.S. 10

ACTA
BOND $H
OMIT    -1   0   3
OMIT    -1   1   1
OMIT     0   2   0
OMIT     1   0   1
OMIT     0   1   2
OMIT     0   0   2
OMIT     1   1   2
OMIT     0   2   1
OMIT     2   0   0
OMIT     1   1   1
OMIT    -2   0   2
OMIT    -1   1   3
OMIT    -2   1   1
OMIT    -1   2   2
OMIT     0   1   1
OMIT     1   2   1
OMIT     1   2   0
OMIT     0   1   3
OMIT    -1   2   1
OMIT     2   1   0
OMIT    -1   1   2
OMIT  2   0   2
OMIT     0   2   3
OMIT     2   1   2

TEMP -153.0
FMAP 2
PLAN 20

WGHT    0.050600    6.173700
FVAR       0.20953
GE2   4    0.509804    0.255168    0.679967    11.00000    0.01482    0.01479 =
         0.01225    0.00039    0.00453   -0.00016
GE1   4    0.300799    0.283155    0.612731    11.00000    0.01419    0.01381 =
         0.01255    0.00032    0.00382    0.00088
CL1   3    0.423686    0.282608    0.552836    11.00000    0.02098    0.03139 =
         0.01353    0.00255    0.00613   -0.00220
O2    2    0.388499    0.258829    0.724849    11.00000    0.01340    0.02615 =
         0.01458   -0.00255    0.00316    0.00260
O1    2    0.464650    0.159007    0.666580    11.00000    0.01702    0.01776 =
         0.01911    0.00178    0.00456    0.00085
C3    1    0.554086   -0.034687    0.667322    11.00000    0.01664    0.01980 =
         0.02304   -0.00330    0.00543    0.00208
C4    1    0.601057    0.510534    0.626443    11.00000    0.01928    0.02237 =
         0.02864    0.00767    0.00731    0.00000
C5    1    0.196408    0.117452    0.457147    11.00000    0.02185    0.01934 =
         0.01917   -0.00129    0.00668    0.00310
AFIX  43
H5    6    0.220235    0.086498    0.439523    11.00000   -1.20000
AFIX   0
C6    1    0.222154    0.186253    0.468356    11.00000    0.01600    0.01855 =
         0.01279    0.00010    0.00290    0.00164
C7    1    0.639522    0.431061    0.702061    11.00000    0.01518    0.01796 =
         0.02266    0.00290    0.00555   -0.00166
C8    1    0.285604    0.209829    0.450116    11.00000    0.01875    0.01945 =
         0.01975   -0.00518    0.00681   -0.00146
AFIX  13
H8    6    0.304309    0.254712    0.469158    11.00000   -1.20000
AFIX   0
C9    1    0.207127    0.309259    0.503026    11.00000    0.01602    0.01586 =
         0.01757   -0.00100    0.00589    0.00283
C10   1    0.624177    0.498857    0.680875    11.00000    0.02104    0.01878 =
         0.02605    0.00209    0.00757   -0.00131
AFIX  43
H10   6    0.629718    0.537972    0.704350    11.00000   -1.20000
AFIX   0
C11   1    0.513168    0.267117    0.754612    11.00000    0.02016    0.01693 =
         0.01308    0.00145    0.00552    0.00105
C12   1    0.594791    0.073832    0.635810    11.00000    0.02211    0.02091 =
         0.01661    0.00125    0.00593    0.00421
C13   1    0.612803    0.240882    0.685559    11.00000    0.01610    0.01844 =
         0.01151    0.00108    0.00481    0.00099
C14   1    0.719910    0.170003    0.718134    11.00000    0.02230    0.01858 =
         0.02558    0.00265    0.00714    0.00591
AFIX  43
H14   6    0.741762    0.125056    0.726824    11.00000   -1.20000
AFIX   0
C15   1    0.567709    0.005410    0.627193    11.00000    0.02488    0.02327 =
         0.01717   -0.00438    0.00473    0.00322
AFIX  43
H15   6    0.558241   -0.014484    0.592664    11.00000   -1.20000
AFIX   0
C16   1    0.529838   -0.111439    0.659872    11.00000    0.02299    0.02162 =
         0.02784   -0.00527    0.01035   -0.00267
AFIX  13
H16   6    0.495261   -0.119034    0.680809    11.00000   -1.20000
AFIX   0
C17   1    0.276920    0.567464    0.756340    11.00000    0.03516    0.03047 =
         0.02386   -0.00773    0.00751   -0.00103
AFIX  13
H17   6    0.227766    0.579422    0.757813    11.00000   -1.20000
AFIX   0
C18   1    0.263463    0.225292    0.390085    11.00000    0.02481    0.02989 =
         0.02203   -0.00078    0.01084   -0.00450
AFIX 137
H18A  6    0.242673    0.182693    0.370434    11.00000   -1.50000
H18B  6    0.305554    0.239622    0.379631    11.00000   -1.50000
H18C  6    0.228055    0.263413    0.381940    11.00000   -1.50000
AFIX   0
C19   1    0.575855    0.275152    0.796271    11.00000    0.01937    0.01645 =
         0.01841    0.00163    0.00714    0.00043
AFIX  43
H19   6    0.620919    0.271426    0.789672    11.00000   -1.20000
AFIX   0
C20   1    0.341478    0.061945    0.623234    11.00000    0.01755    0.01552 =
         0.02648    0.00219    0.00948    0.00094
C21   1    0.507132    0.294132    0.857682    11.00000    0.02884    0.02586 =
         0.01192    0.00081    0.00640    0.00095
AFIX  43
H21   6    0.505937    0.304227    0.892793    11.00000   -1.20000
AFIX   0
C22   1    0.251883    0.455918    0.607757    11.00000    0.02336    0.01261 =
         0.01837    0.00041    0.00656    0.00089
C23   1    0.179150    0.351762    0.458170    11.00000    0.02710    0.02213 =
         0.01374   -0.00050    0.00383    0.00391
AFIX  43
H23   6    0.155404    0.330168    0.425115    11.00000   -1.20000
AFIX   0
C24   1    0.241569    0.340940    0.552952    11.00000    0.01488    0.01624 =
         0.01497    0.00113    0.00566    0.00170
C25   1    0.185358    0.424522    0.460971    11.00000    0.03639    0.02191 =
         0.01910    0.00598    0.00822    0.00781
AFIX  43
H25   6    0.170074    0.452461    0.429683    11.00000   -1.20000
AFIX   0
C26   1    0.305114    0.019452    0.580655    11.00000    0.02748    0.02137 =
         0.02890    0.00043    0.00307   -0.00103
AFIX  43
H26   6    0.281115    0.040411    0.547404    11.00000   -1.20000
AFIX   0
C27   1    0.320760    0.470495    0.641318    11.00000    0.02193    0.01317 =
         0.02192    0.00108    0.00555    0.00008
C28   1    0.594008    0.452404    0.592958    11.00000    0.02191    0.02598 =
         0.02202    0.00788    0.00693   -0.00081
AFIX  43
H28   6    0.578052    0.459952    0.555626    11.00000   -1.20000
AFIX   0
C29   1    0.137417    0.092545    0.470736    11.00000    0.02365    0.01719 =
         0.02399   -0.00015    0.00639   -0.00102
C30   1    0.127808    0.207479    0.509888    11.00000    0.01887    0.02213 =
         0.01351    0.00087    0.00461    0.00232
C31   1    0.656779    0.300871    0.688771    11.00000    0.01977    0.01801 =
         0.01397    0.00047    0.00638    0.00080
C32   1    0.244916    0.326545    0.773933    11.00000    0.02837    0.02912 =
         0.02127   -0.00146    0.01433    0.00384
AFIX  43
H32   6    0.234373    0.336532    0.806230    11.00000   -1.20000
AFIX   0
C33   1    0.645724    0.174040    0.697793    11.00000    0.02196    0.01756 =
         0.01353   -0.00022    0.00727    0.00110
C34   1    0.572576    0.288640    0.847580    11.00000    0.02216    0.02481 =
         0.01446    0.00032    0.00047   -0.00044
AFIX  43
H34   6    0.615479    0.294109    0.875829    11.00000   -1.20000
AFIX   0
C35   1    0.566847   -0.003338    0.717084    11.00000    0.02192    0.01959 =
         0.01958    0.00098    0.00794    0.00086
AFIX  43
H35   6    0.556681   -0.029502    0.744826    11.00000   -1.20000
AFIX   0
C36   1    0.191436    0.481582    0.620917    11.00000    0.02209    0.01584 =
         0.02257   -0.00078    0.00581   -0.00026
C37   1    0.731242    0.294069    0.709739    11.00000    0.01808    0.02209 =
         0.02564    0.00071    0.00772   -0.00317
AFIX  43
H37   6    0.760604    0.334723    0.712771    11.00000   -1.20000
AFIX   0
C38   1    0.631313    0.373003    0.667693    11.00000    0.01289    0.01928 =
         0.02073    0.00363    0.00635   -0.00072
C39   1    0.443150    0.285201    0.817587    11.00000    0.02106    0.01840 =
         0.01528    0.00236    0.00748    0.00140
C40   1    0.214135    0.455879    0.509993    11.00000    0.03008    0.01480 =
         0.02541    0.00230    0.00832    0.00417
AFIX  43
H40   6    0.216912    0.505911    0.512297    11.00000   -1.20000
AFIX   0
C41   1    0.207853    0.324922    0.678378    11.00000    0.02098    0.02057 =
         0.01979    0.00106    0.00600    0.00213
AFIX  43
H41   6    0.172096    0.333197    0.645652    11.00000   -1.20000
AFIX   0
C42   1    0.192846    0.337681    0.726038    11.00000    0.02193    0.02993 =
         0.02717    0.00062    0.01149    0.00605
AFIX  43
H42   6    0.146854    0.354048    0.725765    11.00000   -1.20000
AFIX   0
C43   1    0.312417    0.301029    0.775851    11.00000    0.02123    0.02105 =
         0.01746    0.00038    0.00897   -0.00064
C44   1    0.269039    0.529773    0.703621    11.00000    0.03286    0.01821 =
         0.02289   -0.00249    0.00912   -0.00011
C45   1    0.328038    0.506359    0.688827    11.00000    0.02317    0.01833 =
         0.02376   -0.00155    0.00108   -0.00149
AFIX  43
H45   6    0.374620    0.515144    0.711864    11.00000   -1.20000
AFIX   0
C46   1    0.324271    0.287488    0.727072    11.00000    0.01695    0.01596 =
         0.01781    0.00070    0.00768    0.00038
C47   1    0.607462    0.323879    0.572365    11.00000    0.02486    0.02542 =
         0.01784    0.00302    0.00779    0.00023
AFIX  13
H47   6    0.585020    0.281959    0.584195    11.00000   -1.20000
AFIX   0
C48   1    0.201789    0.517804    0.668620    11.00000    0.02577    0.02050 =
         0.02616   -0.00237    0.01041    0.00298
AFIX  43
H48   6    0.161168    0.535004    0.677547    11.00000   -1.20000
AFIX   0
C49   1    0.370324    0.284533    0.827848    11.00000    0.02244    0.02636 =
         0.01425    0.00186    0.00796    0.00069
C50   1    0.762446    0.229488    0.725985    11.00000    0.01598    0.02538 =
         0.02929    0.00156    0.00439    0.00326
AFIX  43
H50   6    0.812501    0.225967    0.742348    11.00000   -1.20000
AFIX   0
C51   1    0.375907    0.030175    0.671839    11.00000    0.02204    0.02387 =
         0.02663    0.00431    0.00922   -0.00051
AFIX  43
H51   6    0.401289    0.058391    0.701153    11.00000   -1.20000
AFIX   0
C52   1    0.583565    0.583280    0.601409    11.00000    0.02678    0.02272 =
         0.03291    0.01060    0.00300   -0.00162
AFIX  13
H52   6    0.535661    0.579494    0.574346    11.00000   -1.20000
AFIX   0
C53   1    0.448594    0.271333    0.766948    11.00000    0.01784    0.01762 =
         0.01288    0.00110    0.00299   -0.00024
C54   1    0.086875    0.255373    0.537854    11.00000    0.01684    0.02140 =
         0.02184   -0.00490    0.00858   -0.00054
AFIX  13
H54   6    0.118875    0.295877    0.553578    11.00000   -1.20000
AFIX   0
C55   1    0.341639    0.139902    0.617207    11.00000    0.02144    0.01698 =
         0.01639    0.00054    0.00784   -0.00103
C56   1    0.665764    0.423060    0.762449    11.00000    0.02625    0.01521 =
         0.02127    0.00101    0.00608   -0.00114
AFIX  13
H56   6    0.672393    0.371490    0.770563    11.00000   -1.20000
AFIX   0
C57   1    0.114900    0.473574    0.584391    11.00000    0.02000    0.02396 =
         0.02953   -0.00641    0.00441    0.00119
AFIX  13
H57   6    0.115689    0.438076    0.556422    11.00000   -1.20000
AFIX   0
C58   1    0.548292    0.086721    0.807461    11.00000    0.03777    0.02751 =
         0.02336   -0.00315    0.01624   -0.00173
AFIX 137
H58A  6    0.505738    0.108892    0.783469    11.00000   -1.50000
H58B  6    0.560387    0.110204    0.842165    11.00000   -1.50000
H58C  6    0.538665    0.036644    0.811784    11.00000   -1.50000
AFIX   0
C59   1    0.593783    0.064497    0.727826    11.00000    0.01831    0.01728 =
         0.01841    0.00006    0.00556    0.00309
C60   1    0.239279    0.415680    0.556316    11.00000    0.01744    0.01723 =
         0.01909   -0.00087    0.00575    0.00057
C61   1    0.610751    0.093615    0.784037    11.00000    0.02959    0.02104 =
         0.01854   -0.00340    0.00939   -0.00299
AFIX  13
H61   6    0.620984    0.145137    0.782237    11.00000   -1.20000
AFIX   0
C62   1    0.274611    0.300184    0.678058    11.00000    0.01829    0.01738 =
         0.01537   -0.00075    0.00659   -0.00150
C63   1    0.608059    0.104024    0.686742    11.00000    0.01768    0.01568 =
         0.01795    0.00007    0.00576    0.00398
C64   1    0.407592    0.181573    0.633196    11.00000    0.01734    0.01815 =
         0.01378   -0.00172    0.00811    0.00333
C65   1    0.282542    0.180629    0.601695    11.00000    0.02114    0.01687 =
         0.01481   -0.00012    0.00566   -0.00205
AFIX  43
H65   6    0.236040    0.161666    0.586722    11.00000   -1.20000
AFIX   0
C66   1    0.346332    0.155752    0.464069    11.00000    0.02107    0.02799 =
         0.03101   -0.00433    0.00907    0.00192
AFIX 137
H66A  6    0.332715    0.114529    0.440770    11.00000   -1.50000
H66B  6    0.355572    0.141025    0.501191    11.00000   -1.50000
H66C  6    0.389606    0.177063    0.459182    11.00000   -1.50000
AFIX   0
C67   1    0.187782    0.232246    0.495309    11.00000    0.01657    0.01885 =
         0.01153   -0.00016    0.00158    0.00144
C68   1    0.103930    0.138882    0.497198    11.00000    0.01791    0.02285 =
         0.02190    0.00191    0.00718   -0.00138
AFIX  43
H68   6    0.063414    0.122891    0.506842    11.00000   -1.20000
AFIX   0
C69   1    0.609165    0.384095    0.611517    11.00000    0.01437    0.02396 =
         0.02105    0.00353    0.00639   -0.00067
C70   1    0.564205    0.340931    0.514967    11.00000    0.03271    0.03499 =
         0.01897    0.00415    0.00699   -0.00469
AFIX 137
H70A  6    0.590072    0.375798    0.500125    11.00000   -1.50000
H70B  6    0.517554    0.360159    0.514549    11.00000   -1.50000
H70C  6    0.557345    0.297732    0.493548    11.00000   -1.50000
AFIX   0
C71   1    0.337810   -0.084246    0.634862    11.00000    0.03194    0.01623 =
         0.05371    0.00489    0.02434    0.00084
AFIX  43
H71   6    0.336920   -0.134074    0.638787    11.00000   -1.20000
AFIX   0
C72   1    0.303753   -0.053279    0.586539    11.00000    0.03508    0.02067 =
         0.04345   -0.00554    0.01166   -0.00464
AFIX  43
H72   6    0.279286   -0.081915    0.557200    11.00000   -1.20000
AFIX   0
C73   1    0.373186   -0.042389    0.677472    11.00000    0.02965    0.02523 =
         0.03987    0.01296    0.01604    0.00467
AFIX  43
H73   6    0.395829   -0.063565    0.710910    11.00000   -1.20000
AFIX   0
C74   1    0.400766    0.502491    0.584923    11.00000    0.02739    0.02877 =
         0.03925    0.00273    0.01538   -0.00010
AFIX 137
H74A  6    0.439619    0.484866    0.571866    11.00000   -1.50000
H74B  6    0.414651    0.547878    0.602871    11.00000   -1.50000
H74C  6    0.357609    0.508789    0.554908    11.00000   -1.50000
AFIX   0
C75   1    0.611551    0.113048    0.590226    11.00000    0.04349    0.02330 =
         0.01903    0.00087    0.01405    0.00201
AFIX  13
H75   6    0.628470    0.161377    0.603381    11.00000   -1.20000
AFIX   0
C76   1    0.385812    0.449336    0.624132    11.00000    0.02146    0.01752 =
         0.03052   -0.00371    0.00808   -0.00218
AFIX  13
H76   6    0.374316    0.403234    0.604992    11.00000   -1.20000
AFIX   0
C77   1    0.492067   -0.131184    0.602332    11.00000    0.03311    0.03285 =
         0.03218   -0.01323    0.01219   -0.01032
AFIX 137
H77A  6    0.453620   -0.097310    0.587242    11.00000   -1.50000
H77B  6    0.471866   -0.178730    0.601045    11.00000   -1.50000
H77C  6    0.526421   -0.130213    0.581700    11.00000   -1.50000
AFIX   0
C78   1    0.357731    0.209433    0.845628    11.00000    0.03122    0.03643 =
         0.02943    0.01283    0.01057   -0.00328
AFIX 137
H78A  6    0.310079    0.206641    0.850571    11.00000   -1.50000
H78B  6    0.393923    0.198401    0.879244    11.00000   -1.50000
H78C  6    0.361176    0.175447    0.818387    11.00000   -1.50000
AFIX   0
C79   1    0.310911    0.519252    0.803587    11.00000    0.06144    0.04118 =
         0.02629   -0.00162    0.00988   -0.00198
AFIX 137
H79A  6    0.283349    0.475389    0.800084    11.00000   -1.50000
H79B  6    0.311051    0.543149    0.836667    11.00000   -1.50000
H79C  6    0.360125    0.508307    0.804301    11.00000   -1.50000
AFIX   0
C80   1    0.368418    0.337881    0.871518    11.00000    0.02783    0.04595 =
         0.01796   -0.00552    0.00943    0.00505
AFIX 137
H80A  6    0.378094    0.385369    0.860520    11.00000   -1.50000
H80B  6    0.404819    0.325254    0.904644    11.00000   -1.50000
H80C  6    0.321126    0.337006    0.877209    11.00000   -1.50000
AFIX   0
C81   1    0.088413    0.543998    0.556304    11.00000    0.02961    0.02776 =
         0.04127   -0.00053   -0.00245    0.00264
AFIX 137
H81A  6    0.120400    0.558843    0.535773    11.00000   -1.50000
H81B  6    0.088027    0.580084    0.582924    11.00000   -1.50000
H81C  6    0.039947    0.537906    0.532331    11.00000   -1.50000
AFIX   0
C82   1    0.683435    0.303090    0.572715    11.00000    0.03223    0.04580 =
         0.02826   -0.00312    0.01541    0.00703
AFIX 137
H82A  6    0.681002    0.265310    0.546782    11.00000   -1.50000
H82B  6    0.710155    0.286482    0.608265    11.00000   -1.50000
H82C  6    0.707636    0.344212    0.563320    11.00000   -1.50000
AFIX   0
C83   1    0.738096    0.459092    0.786104    11.00000    0.03460    0.02749 =
         0.03057    0.00221   -0.00081   -0.00765
AFIX 137
H83A  6    0.772766    0.440112    0.769302    11.00000   -1.50000
H83B  6    0.754887    0.450181    0.824467    11.00000   -1.50000
H83C  6    0.732965    0.510063    0.779694    11.00000   -1.50000
AFIX   0
C84   1    0.611369    0.450988    0.789411    11.00000    0.04128    0.02860 =
         0.02604    0.00055    0.01297    0.00605
AFIX 137
H84A  6    0.605004    0.501911    0.783192    11.00000   -1.50000
H84B  6    0.628888    0.441913    0.827727    11.00000   -1.50000
H84C  6    0.565500    0.426965    0.774521    11.00000   -1.50000
AFIX   0
C85   1    0.109283    0.017880    0.456540    11.00000    0.03504    0.01969 =
         0.04969   -0.00556    0.01949   -0.00574
AFIX  13
H85   6    0.144604   -0.007831    0.442525    11.00000   -1.20000
AFIX   0
C86   1    0.061777    0.447772    0.612902    11.00000    0.02279    0.03683 =
         0.04584   -0.00479    0.01151    0.00263
AFIX 137
H86A  6    0.015067    0.440049    0.586825    11.00000   -1.50000
H86B  6    0.057258    0.483356    0.638778    11.00000   -1.50000
H86C  6    0.078961    0.403376    0.631373    11.00000   -1.50000
AFIX   0
C87   1    0.020096    0.285883    0.497654    11.00000    0.03110    0.04206 =
         0.03417   -0.00390    0.00946    0.01401
AFIX 137
H87A  6    0.034056    0.311554    0.469904    11.00000   -1.50000
H87B  6   -0.004004    0.318238    0.515890    11.00000   -1.50000
H87C  6   -0.012448    0.247358    0.481472    11.00000   -1.50000
AFIX   0
C88   1    0.678753    0.058872    0.819551    11.00000    0.03245    0.05069 =
         0.01870   -0.00118    0.00450   -0.00120
AFIX 137
H88A  6    0.670037    0.008436    0.823219    11.00000   -1.50000
H88B  6    0.692056    0.081190    0.854706    11.00000   -1.50000
H88C  6    0.717649    0.064774    0.803439    11.00000   -1.50000
AFIX   0
C89   1    0.593972   -0.160246    0.683011    11.00000    0.03563    0.01844 =
         0.05177   -0.00522    0.00963    0.00090
AFIX 137
H89A  6    0.577833   -0.209473    0.679783    11.00000   -1.50000
H89B  6    0.615957   -0.148782    0.720595    11.00000   -1.50000
H89C  6    0.629100   -0.153667    0.663436    11.00000   -1.50000
AFIX   0
C90   1    0.270131    0.735577    0.562192    11.00000    0.04621    0.03300 =
         0.04307   -0.00298    0.02707    0.00035
AFIX  23
H90A  6    0.303651    0.757642    0.545089    11.00000   -1.20000
H90B  6    0.260291    0.770512    0.587161    11.00000   -1.20000
AFIX   0
C91   1    0.452584    0.437785    0.670988    11.00000    0.02079    0.02490 =
         0.04154   -0.00091    0.00631    0.00043
AFIX 137
H91A  6    0.490090    0.416301    0.658254    11.00000   -1.50000
H91B  6    0.441135    0.406384    0.696968    11.00000   -1.50000
H91C  6    0.469385    0.483258    0.687815    11.00000   -1.50000
AFIX   0
C92   1    0.037977    0.019331    0.412319    11.00000    0.05322    0.03382 =
         0.04269   -0.01123    0.01775   -0.02143
AFIX 137
H92A  6    0.044149    0.044275    0.381314    11.00000   -1.50000
H92B  6    0.002048    0.043784    0.425105    11.00000   -1.50000
H92C  6    0.022155   -0.029138    0.402272    11.00000   -1.50000
AFIX   0
C93   1    0.636662    0.604246    0.571403    11.00000    0.03816    0.03150 =
         0.03865    0.01516    0.00905   -0.00675
AFIX 137
H93A  6    0.637412    0.567778    0.545136    11.00000   -1.50000
H93B  6    0.684486    0.609008    0.596610    11.00000   -1.50000
H93C  6    0.622102    0.649383    0.553241    11.00000   -1.50000
AFIX   0
C94   1    0.577829    0.640856    0.639499    11.00000    0.06223    0.02071 =
         0.05061    0.01065    0.01964    0.00712
AFIX 137
H94A  6    0.561709    0.684588    0.619702    11.00000   -1.50000
H94B  6    0.624682    0.648577    0.665394    11.00000   -1.50000
H94C  6    0.543366    0.626846    0.658171    11.00000   -1.50000
AFIX   0
C95   1    0.200527    0.719039    0.519516    11.00000    0.04327    0.04502 =
         0.04542   -0.00790    0.02440    0.00143
AFIX  23
H95A  6    0.209654    0.682713    0.495227    11.00000   -1.20000
H95B  6    0.165889    0.699239    0.536592    11.00000   -1.20000
AFIX   0
C96   1    0.067165    0.218422    0.583093    11.00000    0.03832    0.04428 =
         0.02989   -0.00310    0.02092   -0.00060
AFIX 137
H96A  6    0.032060    0.181245    0.568525    11.00000   -1.50000
H96B  6    0.046661    0.252823    0.602333    11.00000   -1.50000
H96C  6    0.110099    0.197439    0.607508    11.00000   -1.50000
AFIX   0
C97   1    0.318083    0.636213    0.760640    11.00000    0.05712    0.03078 =
         0.03252   -0.01121    0.00747   -0.00281
AFIX 137
H97A  6    0.367411    0.626147    0.761186    11.00000   -1.50000
H97B  6    0.318069    0.660629    0.793490    11.00000   -1.50000
H97C  6    0.295346    0.666252    0.730020    11.00000   -1.50000
AFIX   0
C98   1    0.545353    0.121892    0.542585    11.00000    0.06845    0.04940 =
         0.02300    0.01220    0.00291    0.00069
AFIX 137
H98A  6    0.557422    0.150311    0.515282    11.00000   -1.50000
H98B  6    0.507783    0.145681    0.553904    11.00000   -1.50000
H98C  6    0.528319    0.075368    0.527955    11.00000   -1.50000
AFIX   0
C99   1    0.305872    0.672110    0.593427    11.00000    0.05068    0.03388 =
         0.05097   -0.00049    0.02875    0.00582
AFIX  23
H99A  6    0.317894    0.637980    0.568847    11.00000   -1.20000
H99B  6    0.271908    0.648808    0.609509    11.00000   -1.20000
AFIX   0
C100  1    0.168077    0.783645    0.487446    11.00000    0.05013    0.05969 =
         0.04971    0.00066    0.01908    0.00702
AFIX 137
H10A  6    0.200155    0.800789    0.467691    11.00000   -1.50000
H10B  6    0.161302    0.820745    0.511494    11.00000   -1.50000
H10C  6    0.121798    0.771166    0.462419    11.00000   -1.50000
AFIX   0
C101  1    0.930806    0.258278    0.672381    11.00000    0.05760    0.05515 =
         0.06805   -0.01485    0.03991   -0.01386
AFIX  23
H10D  6    0.932701    0.237522    0.638273    11.00000   -1.20000
H10E  6    0.881825    0.251142    0.674975    11.00000   -1.20000
AFIX   0
C102  1    0.982914    0.218642    0.717675    11.00000    0.08069    0.06326 =
         0.05866    0.00000    0.03071   -0.00319
AFIX  23
H10F  6    1.031978    0.224802    0.715003    11.00000   -1.20000
H10G  6    0.981390    0.239112    0.751962    11.00000   -1.20000
AFIX   0
C103  1    0.103192   -0.022120    0.505689    11.00000    0.04277    0.03392 =
         0.07881    0.01278    0.01702   -0.00512
AFIX 137
H10H  6    0.067502    0.000935    0.519548    11.00000   -1.50000
H10I  6    0.149604   -0.021916    0.533057    11.00000   -1.50000
H10J  6    0.088576   -0.070953    0.495888    11.00000   -1.50000
AFIX   0
B1    5    0.409830    0.263305    0.617656    11.00000    0.01811    0.01897 =
         0.01223    0.00025    0.00542   -0.00067
C105  1    0.671886    0.077070    0.574427    11.00000    0.07629    0.04754 =
         0.06124    0.01598    0.05201    0.01303
AFIX 137
H10K  6    0.657030    0.029335    0.561434    11.00000   -1.50000
H10L  6    0.714331    0.074303    0.605406    11.00000   -1.50000
H10M  6    0.683130    0.104417    0.546271    11.00000   -1.50000
AFIX   0
C106  1    0.944666    0.335767    0.671418    11.00000    0.07844    0.05453 =
         0.06056   -0.01427    0.03437   -0.01900
AFIX  23
H10N  6    0.993586    0.343020    0.668731    11.00000   -1.20000
H10O  6    0.942721    0.356642    0.705477    11.00000   -1.20000
AFIX   0
C107  1    0.373170    0.690757    0.636935    11.00000    0.05913    0.04503 =
         0.05939    0.00767    0.01975    0.00208
AFIX 137
H10P  6    0.408094    0.711453    0.621115    11.00000   -1.50000
H10Q  6    0.393278    0.647988    0.656653    11.00000   -1.50000
H10R  6    0.361755    0.724914    0.661234    11.00000   -1.50000
AFIX   0
C108  1    0.891766    0.375020    0.625616    11.00000    0.06034    0.05697 =
         0.10235   -0.00597    0.02923   -0.00626
AFIX 137
H10S  6    0.894374    0.355801    0.591638    11.00000   -1.50000
H10T  6    0.903862    0.425359    0.627589    11.00000   -1.50000
H10U  6    0.843210    0.369018    0.628311    11.00000   -1.50000
AFIX   0
C109  1    0.965990    0.140856    0.716985    11.00000    0.09036    0.05970 =
         0.09818   -0.00299    0.04403   -0.00754
AFIX 137
H10V  6    0.969196    0.119981    0.683665    11.00000   -1.50000
H10W  6    0.917510    0.134477    0.719746    11.00000   -1.50000
H10X  6    1.000271    0.117588    0.747095    11.00000   -1.50000
AFIX   0
HKLF 4


REM  RK345_0m_a.res in P2(1)/n
REM wR2 = 0.0992, GooF = S = 1.027, Restrained GooF = 1.027 for all data
REM R1 = 0.0351 for 17015 Fo > 4sig(Fo) and 0.0544 for all 21434 data
REM 1039 parameters refined using 0 restraints

END

WGHT      0.0415      7.0843

REM Highest difference peak  0.920,  deepest hole -0.480,  1-sigma level  0.060
Q1    1   0.2971  0.2266  0.6118  11.00000  0.05    0.92
Q2    1   0.1511 -0.0308  0.4374  11.00000  0.05    0.91
Q3    1   0.4703  0.2648  0.6569  11.00000  0.05    0.83
Q4    1   0.5104  0.3047  0.6808  11.00000  0.05    0.76
Q5    1   0.4195  0.3325  0.5526  11.00000  0.05    0.60
Q6    1   0.5584  0.2586  0.6960  11.00000  0.05    0.58
Q7    1   0.3434  0.2829  0.6336  11.00000  0.05    0.47
Q8    1   0.6916  0.2926  0.7002  11.00000  0.05    0.47
Q9    1   0.2582  0.2822  0.5895  11.00000  0.05    0.46
Q10   1   0.2601  0.3117  0.5824  11.00000  0.05    0.45
Q11   1   0.7195  0.2831  0.7495  11.00000  0.05    0.43
Q12   1   0.3405  0.2916  0.8002  11.00000  0.05    0.41
Q13   1   0.1822  0.2785  0.6744  11.00000  0.05    0.40
Q14   1   0.7199  0.2216  0.7477  11.00000  0.05    0.40
Q15   1   0.6794  0.1741  0.7142  11.00000  0.05    0.38
Q16   1   0.0910  0.3102  0.5428  11.00000  0.05    0.38
Q17   1   0.0505  0.2640  0.5158  11.00000  0.05    0.37
Q18   1   0.2901  0.4669  0.6178  11.00000  0.05    0.35
Q19   1   0.1520  0.4771  0.6010  11.00000  0.05    0.35
Q20   1   0.4092  0.2203  0.6212  11.00000  0.05    0.35
;
_shelx_res_checksum              46822
####################################################################### 
# 
# This file contains crystal structure data downloaded from the 
# Cambridge Structural Database (CSD) hosted by the Cambridge 
# Crystallographic Data Centre (CCDC).
# 
# Full information about CCDC data access policies and citation 
# guidelines are available at http://www.ccdc.cam.ac.uk/access/V1 
# 
# Audit and citation data items may have been added by the CCDC. 
# Please retain this information to preserve the provenance of 
# this file and to allow appropriate attribution of the data. 
# 
#######################################################################

data_rk337_0m_a_sq
_database_code_depnum_ccdc_archive 'CCDC 2418129'
loop_
_audit_author_name
_audit_author_address
'Dr. Hartmut Schubert'
;Universitaet Tuebingen, Anorganische Chemie
Germany
;
_audit_update_record             
;
2025-01-20 deposited with the CCDC.	2025-03-27 downloaded from the CCDC.
;

_vrf_PLAT910_rk337_0m_a_sq       
;
PROBLEM: Missing # of FCF Reflection(s) Below Theta(Min).
RESPONSE: Reflections effected by the beamstop were omitted
;

_audit_creation_method           SHELXL-2019/3
_shelx_SHELXL_version_number     2019/3
_chemical_name_systematic        ?
_chemical_name_common            ?
_chemical_melting_point          ?
_chemical_formula_moiety         ?
_chemical_formula_sum            'C95 H116 B Cl Ge2 O'
_chemical_formula_weight         1465.37

loop_
_atom_type_symbol
_atom_type_description
_atom_type_scat_dispersion_real
_atom_type_scat_dispersion_imag
_atom_type_scat_source
C C 0.0033 0.0016 'International Tables Vol C Tables 4.2.6.8 and 6.1.1.4'
Ge Ge 0.1547 1.8001 'International Tables Vol C Tables 4.2.6.8 and 6.1.1.4'
Cl Cl 0.1484 0.1585 'International Tables Vol C Tables 4.2.6.8 and 6.1.1.4'
O O 0.0106 0.0060 'International Tables Vol C Tables 4.2.6.8 and 6.1.1.4'
B B 0.0013 0.0007 'International Tables Vol C Tables 4.2.6.8 and 6.1.1.4'
H H 0.0000 0.0000 'International Tables Vol C Tables 4.2.6.8 and 6.1.1.4'

_space_group_crystal_system      triclinic
_space_group_IT_number           2
_space_group_name_H-M_alt        'P -1'
_space_group_name_Hall           '-P 1'

_shelx_space_group_comment       
;
The symmetry employed for this shelxl refinement is uniquely defined
by the following loop, which should always be used as a source of
symmetry information in preference to the above space-group names.
They are only intended as comments.
;

loop_
_space_group_symop_operation_xyz
'x, y, z'
'-x, -y, -z'

_cell_length_a                   13.5962(4)
_cell_length_b                   16.6710(5)
_cell_length_c                   20.1773(6)
_cell_angle_alpha                81.8234(16)
_cell_angle_beta                 87.2510(15)
_cell_angle_gamma                84.0915(14)
_cell_volume                     4500.3(2)
_cell_formula_units_Z            2
_cell_measurement_temperature    100(2)
_cell_measurement_reflns_used    9996
_cell_measurement_theta_min      2.59
_cell_measurement_theta_max      28.61

_exptl_crystal_description       prism
_exptl_crystal_colour            colorless
_exptl_crystal_density_meas      ?
_exptl_crystal_density_method    ?
_exptl_crystal_density_diffrn    1.081
_exptl_crystal_F_000             1560
_exptl_transmission_factor_min   ?
_exptl_transmission_factor_max   ?
_exptl_crystal_size_max          0.31
_exptl_crystal_size_mid          0.28
_exptl_crystal_size_min          0.26
_exptl_absorpt_coefficient_mu    0.740
_shelx_estimated_absorpt_T_min   ?
_shelx_estimated_absorpt_T_max   ?
_exptl_absorpt_correction_type   multi-scan
_exptl_absorpt_correction_T_min  0.6851
_exptl_absorpt_correction_T_max  0.7458
_exptl_absorpt_process_details   'SADABS V2012/1 (Bruker AXS Inc.)'
_exptl_absorpt_special_details   ?
_diffrn_ambient_temperature      100(2)
_diffrn_radiation_wavelength     0.71073
_diffrn_radiation_type           MoK\a
_diffrn_source                   ?
_diffrn_measurement_device_type  'Bruker APEX-II CCD'
_diffrn_measurement_method       '\f and \w scans'
_diffrn_detector_area_resol_mean ?
_diffrn_reflns_number            127644
_diffrn_reflns_av_unetI/netI     0.0436
_diffrn_reflns_av_R_equivalents  0.0537
_diffrn_reflns_limit_h_min       -18
_diffrn_reflns_limit_h_max       18
_diffrn_reflns_limit_k_min       -22
_diffrn_reflns_limit_k_max       22
_diffrn_reflns_limit_l_min       -27
_diffrn_reflns_limit_l_max       26
_diffrn_reflns_theta_min         2.530
_diffrn_reflns_theta_max         28.796
_diffrn_reflns_theta_full        25.242
_diffrn_measured_fraction_theta_max 0.995
_diffrn_measured_fraction_theta_full 0.996
_diffrn_reflns_Laue_measured_fraction_max 0.995
_diffrn_reflns_Laue_measured_fraction_full 0.996
_diffrn_reflns_point_group_measured_fraction_max 0.995
_diffrn_reflns_point_group_measured_fraction_full 0.996
_reflns_number_total             23374
_reflns_number_gt                18586
_reflns_threshold_expression     'I > 2\s(I)'
_reflns_Friedel_coverage         0.000
_reflns_Friedel_fraction_max     .
_reflns_Friedel_fraction_full    .

_reflns_special_details          
;
 Reflections were merged by SHELXL according to the crystal
 class for the calculation of statistics and refinement.
 
 Structure factors included contributions from the .fab file.
 
 _reflns_Friedel_fraction is defined as the number of unique
 Friedel pairs measured divided by the number that would be
 possible theoretically, ignoring centric projections and
 systematic absences.
;

_computing_data_collection       'Bruker APEX2'
_computing_cell_refinement       'Bruker SAINT'
_computing_data_reduction        'Bruker SAINT'
_computing_structure_solution    'SHELXT 2014/4 (Sheldrick, 2014)'
_computing_structure_refinement  'SHELXL-2019/2 (Sheldrick, 2019)'
_computing_molecular_graphics    ?
_computing_publication_material  Platon,Wingx,Shelxle
_refine_special_details          ?
_refine_ls_structure_factor_coef Fsqd
_refine_ls_matrix_type           full
_refine_ls_weighting_scheme      calc
_refine_ls_weighting_details     
'w=1/[\s^2^(Fo^2^)+(0.0610P)^2^+2.1347P] where P=(Fo^2^+2Fc^2^)/3'
_atom_sites_solution_primary     ?
_atom_sites_solution_secondary   ?
_atom_sites_solution_hydrogens   mixed
_refine_ls_hydrogen_treatment    mixed
_refine_ls_extinction_method     none
_refine_ls_extinction_coef       .
_refine_ls_number_reflns         23374
_refine_ls_number_parameters     930
_refine_ls_number_restraints     0
_refine_ls_R_factor_all          0.0536
_refine_ls_R_factor_gt           0.0377
_refine_ls_wR_factor_ref         0.1114
_refine_ls_wR_factor_gt          0.1042
_refine_ls_goodness_of_fit_ref   1.038
_refine_ls_restrained_S_all      1.038
_refine_ls_shift/su_max          0.003
_refine_ls_shift/su_mean         0.000

loop_
_atom_site_label
_atom_site_type_symbol
_atom_site_fract_x
_atom_site_fract_y
_atom_site_fract_z
_atom_site_U_iso_or_equiv
_atom_site_adp_type
_atom_site_occupancy
_atom_site_site_symmetry_order
_atom_site_calc_flag
_atom_site_refinement_flags_posn
_atom_site_refinement_flags_adp
_atom_site_refinement_flags_occupancy
_atom_site_disorder_assembly
_atom_site_disorder_group
Ge1 Ge 0.22077(2) 0.26869(2) 0.80720(2) 0.00873(5) Uani 1 1 d . . . . .
Cl1 Cl 0.42274(3) 0.24676(3) 0.88505(2) 0.01530(9) Uani 1 1 d . . . . .
O1 O 0.28955(9) 0.21983(8) 0.67408(6) 0.0127(3) Uani 1 1 d . . . . .
C3 C 0.16863(13) 0.52938(11) 0.91147(9) 0.0133(3) Uani 1 1 d . . . . .
H3 H 0.208616 0.546063 0.943361 0.016 Uiso 1 1 calc R U . . .
C4 C 0.08226(12) 0.42481(10) 0.87405(9) 0.0104(3) Uani 1 1 d . . . . .
C5 C 0.16431(13) 0.39600(11) 0.98793(9) 0.0126(3) Uani 1 1 d . . . . .
H5 H 0.140271 0.341725 0.985888 0.015 Uiso 1 1 calc R U . . .
C6 C 0.77454(13) 0.22304(12) 0.78785(9) 0.0143(4) Uani 1 1 d . . . . .
H6 H 0.834988 0.203309 0.808925 0.017 Uiso 1 1 calc R U . . .
C7 C 0.14028(13) 0.24599(11) 0.73342(9) 0.0113(3) Uani 1 1 d . . . . .
C8 C 0.14055(13) 0.58421(11) 0.85550(9) 0.0128(3) Uani 1 1 d . . . . .
C9 C 0.13959(12) 0.45014(11) 0.92216(9) 0.0108(3) Uani 1 1 d . . . . .
C10 C 0.04986(13) 0.48042(11) 0.81840(9) 0.0122(3) Uani 1 1 d . . . . .
C11 C 0.58738(14) 0.40911(12) 0.88090(10) 0.0156(4) Uani 1 1 d . . . . .
H11 H 0.583446 0.351573 0.873274 0.019 Uiso 1 1 calc R U . . .
C12 C 0.08047(13) 0.55864(11) 0.80998(9) 0.0135(3) Uani 1 1 d . . . . .
H12 H 0.059698 0.595810 0.771941 0.016 Uiso 1 1 calc R U . . .
C13 C 0.27553(14) 0.38236(12) 0.99915(10) 0.0165(4) Uani 1 1 d . . . . .
H13A H 0.308640 0.354929 0.963141 0.025 Uiso 1 1 calc R U . . .
H13B H 0.287531 0.348430 1.042342 0.025 Uiso 1 1 calc R U . . .
H13C H 0.301724 0.434966 0.999167 0.025 Uiso 1 1 calc R U . . .
C14 C 0.51787(13) 0.08613(11) 0.73601(9) 0.0113(3) Uani 1 1 d . . . . .
C15 C -0.04385(13) 0.33365(11) 0.91806(9) 0.0137(4) Uani 1 1 d . . . . .
H15 H -0.085813 0.381689 0.923331 0.016 Uiso 1 1 calc R U . . .
C16 C 0.16717(14) 0.67151(11) 0.84375(10) 0.0163(4) Uani 1 1 d . . . . .
H16 H 0.181196 0.685933 0.794633 0.020 Uiso 1 1 calc R U . . .
C17 C 0.24175(13) -0.04480(11) 0.95531(9) 0.0130(3) Uani 1 1 d . . . . .
C18 C 0.60074(13) 0.45973(12) 0.81291(9) 0.0143(4) Uani 1 1 d . . . . .
C19 C 0.11333(12) 0.26959(11) 0.87792(9) 0.0101(3) Uani 1 1 d . . . . .
C20 C -0.07681(13) 0.25833(12) 0.94072(10) 0.0155(4) Uani 1 1 d . . . . .
H20 H -0.142729 0.254188 0.957740 0.019 Uiso 1 1 calc R U . . .
C21 C 0.13012(13) 0.04888(11) 0.88273(9) 0.0135(3) Uani 1 1 d . . . . .
C22 C 0.42100(13) 0.28607(11) 0.62058(9) 0.0112(3) Uani 1 1 d . . . . .
C23 C 0.26056(13) 0.02059(11) 0.98790(9) 0.0134(3) Uani 1 1 d . . . . .
H23 H 0.305437 0.011107 1.023481 0.016 Uiso 1 1 calc R U . . .
C24 C 0.62119(13) 0.42404(11) 0.75441(9) 0.0125(3) Uani 1 1 d . . . . .
C25 C 0.47013(14) 0.31606(12) 0.56152(10) 0.0158(4) Uani 1 1 d . . . . .
H25 H 0.529264 0.341325 0.563403 0.019 Uiso 1 1 calc R U . . .
C26 C 0.54312(14) 0.00892(11) 0.84997(10) 0.0167(4) Uani 1 1 d . . . . .
H26A H 0.511700 -0.037157 0.838046 0.025 Uiso 1 1 calc R U . . .
H26B H 0.532728 0.011309 0.898081 0.025 Uiso 1 1 calc R U . . .
H26C H 0.614222 0.001912 0.839062 0.025 Uiso 1 1 calc R U . . .
C27 C 0.62994(12) 0.19802(11) 0.73071(9) 0.0106(3) Uani 1 1 d . . . . .
C28 C 0.64677(13) 0.33344(11) 0.75855(9) 0.0114(3) Uani 1 1 d . . . . .
C29 C 0.33591(13) 0.24866(11) 0.61412(9) 0.0116(3) Uani 1 1 d . . . . .
C30 C 0.03619(14) 0.22702(12) 0.61936(10) 0.0168(4) Uani 1 1 d . . . . .
H30 H 0.000402 0.222041 0.581091 0.020 Uiso 1 1 calc R U . . .
C31 C 0.36440(12) 0.47733(11) 0.70725(9) 0.0118(3) Uani 1 1 d . . . . .
C32 C 0.49818(14) 0.01668(11) 0.64003(10) 0.0152(4) Uani 1 1 d . . . . .
C33 C 0.03635(13) 0.25220(11) 0.73434(10) 0.0133(3) Uani 1 1 d . . . . .
H33 H 0.000106 0.262845 0.774102 0.016 Uiso 1 1 calc R U . . .
C34 C 0.37506(15) 0.49976(12) 0.63796(10) 0.0177(4) Uani 1 1 d . . . . .
H34 H 0.380977 0.459067 0.609092 0.021 Uiso 1 1 calc R U . . .
C35 C 0.29601(13) 0.24013(11) 0.55372(9) 0.0138(4) Uani 1 1 d . . . . .
C36 C 0.05019(13) 0.34023(11) 0.88753(9) 0.0109(3) Uani 1 1 d . . . . .
C37 C 0.60671(14) 0.59436(12) 0.74853(11) 0.0182(4) Uani 1 1 d . . . . .
C38 C 0.36964(15) 0.64144(12) 0.65195(10) 0.0188(4) Uani 1 1 d . . . . .
H38 H 0.371437 0.696867 0.633140 0.023 Uiso 1 1 calc R U . . .
C39 C 0.73918(13) 0.30407(11) 0.78495(9) 0.0137(4) Uani 1 1 d . . . . .
H39 H 0.778275 0.340687 0.801173 0.016 Uiso 1 1 calc R U . . .
C40 C 0.21548(13) 0.09916(11) 0.96975(9) 0.0118(3) Uani 1 1 d . . . . .
C41 C 0.59453(14) 0.54488(12) 0.80873(10) 0.0175(4) Uani 1 1 d . . . . .
H41 H 0.581562 0.569172 0.848484 0.021 Uiso 1 1 calc R U . . .
C42 C 0.18667(13) 0.22815(11) 0.67385(9) 0.0124(3) Uani 1 1 d . . . . .
C43 C 0.26845(13) 0.37554(11) 0.77218(9) 0.0110(3) Uani 1 1 d . . . . .
H43 H 0.226509 0.421958 0.781762 0.013 Uiso 1 1 calc R U . . .
C44 C 0.35955(15) 0.62022(12) 0.72066(10) 0.0187(4) Uani 1 1 d . . . . .
H44 H 0.354424 0.661285 0.749163 0.022 Uiso 1 1 calc R U . . .
C45 C 0.43273(14) 0.30914(12) 0.49948(9) 0.0163(4) Uani 1 1 d . . . . .
H45 H 0.466697 0.329833 0.459451 0.020 Uiso 1 1 calc R U . . .
C46 C 0.72095(13) 0.17062(11) 0.75969(9) 0.0134(3) Uani 1 1 d . . . . .
H46 H 0.746465 0.115325 0.760113 0.016 Uiso 1 1 calc R U . . .
C47 C 0.58897(12) 0.27926(11) 0.73343(9) 0.0105(3) Uani 1 1 d . . . . .
C48 C 0.28912(14) -0.13089(11) 0.97557(10) 0.0155(4) Uani 1 1 d . . . . .
H48 H 0.242435 -0.168909 0.963883 0.019 Uiso 1 1 calc R U . . .
C49 C 0.37705(16) 0.58115(12) 0.61105(10) 0.0211(4) Uani 1 1 d . . . . .
H49 H 0.383598 0.595501 0.563882 0.025 Uiso 1 1 calc R U . . .
C50 C 0.35690(14) 0.53877(11) 0.74818(10) 0.0155(4) Uani 1 1 d . . . . .
H50 H 0.349907 0.524901 0.795379 0.019 Uiso 1 1 calc R U . . .
C51 C 0.47660(13) 0.02714(11) 0.70586(10) 0.0142(4) Uani 1 1 d . . . . .
H51 H 0.432456 -0.006586 0.731591 0.017 Uiso 1 1 calc R U . . .
C52 C -0.01916(13) 0.45901(11) 0.76780(10) 0.0150(4) Uani 1 1 d . . . . .
H52 H -0.030556 0.400386 0.780282 0.018 Uiso 1 1 calc R U . . .
C53 C 0.13974(13) 0.21813(12) 0.61607(9) 0.0151(4) Uani 1 1 d . . . . .
C54 C 0.56281(14) 0.06752(12) 0.60312(10) 0.0160(4) Uani 1 1 d . . . . .
H54 H 0.577892 0.061262 0.557565 0.019 Uiso 1 1 calc R U . . .
C55 C 0.23595(14) 0.16692(11) 1.00960(9) 0.0141(4) Uani 1 1 d . . . . .
H55 H 0.231361 0.219283 0.978331 0.017 Uiso 1 1 calc R U . . .
C56 C 0.17799(14) -0.02851(11) 0.90227(10) 0.0150(4) Uani 1 1 d . . . . .
H56 H 0.166504 -0.071628 0.878382 0.018 Uiso 1 1 calc R U . . .
C57 C 0.14804(13) 0.11358(11) 0.91700(9) 0.0114(3) Uani 1 1 d . . . . .
C58 C 0.05799(14) 0.05985(12) 0.82602(10) 0.0175(4) Uani 1 1 d . . . . .
H58 H 0.033913 0.118969 0.816984 0.021 Uiso 1 1 calc R U . . .
C59 C 0.58108(12) 0.13739(11) 0.69797(9) 0.0112(3) Uani 1 1 d . . . . .
C60 C 0.67556(15) 0.40971(14) 0.92537(11) 0.0237(4) Uani 1 1 d . . . . .
H60A H 0.735560 0.385246 0.904292 0.035 Uiso 1 1 calc R U . . .
H60B H 0.663111 0.378323 0.969311 0.035 Uiso 1 1 calc R U . . .
H60C H 0.684357 0.465957 0.930934 0.035 Uiso 1 1 calc R U . . .
C61 C -0.01445(13) 0.24300(12) 0.67794(10) 0.0163(4) Uani 1 1 d . . . . .
H61 H -0.084729 0.247764 0.679716 0.020 Uiso 1 1 calc R U . . .
C62 C 0.11030(15) 0.43116(12) 1.04715(10) 0.0194(4) Uani 1 1 d . . . . .
H62A H 0.133170 0.484188 1.050724 0.029 Uiso 1 1 calc R U . . .
H62B H 0.124174 0.393974 1.088517 0.029 Uiso 1 1 calc R U . . .
H62C H 0.038919 0.437848 1.040173 0.029 Uiso 1 1 calc R U . . .
C63 C 0.49733(13) 0.08814(11) 0.81049(9) 0.0115(3) Uani 1 1 d . . . . .
H63 H 0.531609 0.133684 0.823249 0.014 Uiso 1 1 calc R U . . .
C64 C 0.10743(18) 0.03489(13) 0.76144(11) 0.0256(5) Uani 1 1 d . . . . .
H64A H 0.061558 0.049891 0.724707 0.038 Uiso 1 1 calc R U . . .
H64B H 0.125090 -0.024124 0.767426 0.038 Uiso 1 1 calc R U . . .
H64C H 0.167331 0.062885 0.750784 0.038 Uiso 1 1 calc R U . . .
C65 C 0.35226(13) 0.39110(11) 0.73665(9) 0.0108(3) Uani 1 1 d . . . . .
C66 C 0.45873(16) -0.05056(12) 0.60784(11) 0.0205(4) Uani 1 1 d . . . . .
H66 H 0.430348 -0.024958 0.564153 0.025 Uiso 1 1 calc R U . . .
C67 C 0.02522(16) 0.46945(13) 0.69631(10) 0.0225(4) Uani 1 1 d . . . . .
H67A H -0.018644 0.449732 0.666360 0.034 Uiso 1 1 calc R U . . .
H67B H 0.090216 0.438114 0.695309 0.034 Uiso 1 1 calc R U . . .
H67C H 0.032512 0.527174 0.681489 0.034 Uiso 1 1 calc R U . . .
C68 C 0.08325(13) 0.19331(11) 0.90795(9) 0.0112(3) Uani 1 1 d . . . . .
C69 C 0.25884(16) 0.68488(13) 0.88021(11) 0.0228(4) Uani 1 1 d . . . . .
H69A H 0.313025 0.643970 0.871159 0.034 Uiso 1 1 calc R U . . .
H69B H 0.243705 0.679834 0.928511 0.034 Uiso 1 1 calc R U . . .
H69C H 0.278565 0.739424 0.864321 0.034 Uiso 1 1 calc R U . . .
C70 C 0.49132(15) 0.43681(14) 0.91755(11) 0.0234(4) Uani 1 1 d . . . . .
H70A H 0.435073 0.435115 0.889342 0.035 Uiso 1 1 calc R U . . .
H70B H 0.493959 0.492574 0.927049 0.035 Uiso 1 1 calc R U . . .
H70C H 0.483459 0.400465 0.959721 0.035 Uiso 1 1 calc R U . . .
C71 C 0.60591(13) 0.12696(11) 0.63058(9) 0.0137(4) Uani 1 1 d . . . . .
C72 C 0.34637(14) 0.27229(12) 0.49572(9) 0.0156(4) Uani 1 1 d . . . . .
H72 H 0.321341 0.268963 0.453135 0.019 Uiso 1 1 calc R U . . .
C73 C 0.62500(14) 0.55769(12) 0.69093(10) 0.0175(4) Uani 1 1 d . . . . .
H73 H 0.631302 0.591371 0.649119 0.021 Uiso 1 1 calc R U . . .
C74 C 0.33889(15) 0.15465(12) 1.03913(11) 0.0194(4) Uani 1 1 d . . . . .
H74A H 0.388179 0.139248 1.004983 0.029 Uiso 1 1 calc R U . . .
H74B H 0.340257 0.111406 1.077545 0.029 Uiso 1 1 calc R U . . .
H74C H 0.354155 0.205430 1.053782 0.029 Uiso 1 1 calc R U . . .
C75 C 0.20365(14) 0.19479(13) 0.55615(10) 0.0195(4) Uani 1 1 d . . . . .
C76 C 0.77961(16) 0.41672(15) 0.62575(11) 0.0259(5) Uani 1 1 d . . . . .
H76A H 0.798568 0.387464 0.587552 0.039 Uiso 1 1 calc R U . . .
H76B H 0.801145 0.382821 0.667226 0.039 Uiso 1 1 calc R U . . .
H76C H 0.811154 0.467637 0.620290 0.039 Uiso 1 1 calc R U . . .
C77 C 0.63446(13) 0.47375(11) 0.69200(9) 0.0138(4) Uani 1 1 d . . . . .
C78 C 0.66664(14) 0.43592(12) 0.62918(10) 0.0171(4) Uani 1 1 d . . . . .
H78 H 0.636404 0.383264 0.632169 0.021 Uiso 1 1 calc R U . . .
C79 C -0.01156(13) 0.18908(11) 0.93804(10) 0.0145(4) Uani 1 1 d . . . . .
H79 H -0.031583 0.137585 0.957028 0.017 Uiso 1 1 calc R U . . .
C80 C 0.63489(16) 0.48811(14) 0.56358(10) 0.0243(4) Uani 1 1 d . . . . .
H80A H 0.653193 0.457624 0.526013 0.036 Uiso 1 1 calc R U . . .
H80B H 0.668090 0.538242 0.557467 0.036 Uiso 1 1 calc R U . . .
H80C H 0.563061 0.501874 0.565293 0.036 Uiso 1 1 calc R U . . .
C81 C 0.15768(16) 0.17559(13) 1.06638(11) 0.0234(4) Uani 1 1 d . . . . .
H81A H 0.091725 0.185980 1.047553 0.035 Uiso 1 1 calc R U . . .
H81B H 0.170293 0.221111 1.089603 0.035 Uiso 1 1 calc R U . . .
H81C H 0.161136 0.125223 1.098172 0.035 Uiso 1 1 calc R U . . .
C82 C 0.38579(16) -0.14677(13) 0.93531(13) 0.0277(5) Uani 1 1 d . . . . .
H82A H 0.373161 -0.135107 0.887317 0.042 Uiso 1 1 calc R U . . .
H82B H 0.411902 -0.203890 0.946413 0.042 Uiso 1 1 calc R U . . .
H82C H 0.434160 -0.111479 0.946424 0.042 Uiso 1 1 calc R U . . .
C83 C 0.38564(13) 0.10603(11) 0.82707(9) 0.0119(3) Uani 1 1 d . . . . .
H83A H 0.369539 0.076329 0.871688 0.014 Uiso 1 1 calc R U . . .
H83B H 0.347082 0.085639 0.793681 0.014 Uiso 1 1 calc R U . . .
C84 C 0.60347(16) 0.68708(12) 0.74281(12) 0.0252(5) Uani 1 1 d . . . . .
H84 H 0.563212 0.710533 0.703213 0.030 Uiso 1 1 calc R U . . .
C85 C 0.66742(17) 0.18760(15) 0.51397(11) 0.0269(5) Uani 1 1 d . . . . .
H85A H 0.709661 0.228424 0.491959 0.040 Uiso 1 1 calc R U . . .
H85B H 0.597937 0.206515 0.505420 0.040 Uiso 1 1 calc R U . . .
H85C H 0.684675 0.136064 0.496174 0.040 Uiso 1 1 calc R U . . .
C86 C -0.12002(15) 0.50985(14) 0.77195(12) 0.0239(4) Uani 1 1 d . . . . .
H86A H -0.110993 0.567771 0.760160 0.036 Uiso 1 1 calc R U . . .
H86B H -0.148251 0.500200 0.817662 0.036 Uiso 1 1 calc R U . . .
H86C H -0.164948 0.493894 0.740671 0.036 Uiso 1 1 calc R U . . .
C87 C 0.30576(18) -0.15138(13) 1.05048(11) 0.0269(5) Uani 1 1 d . . . . .
H87A H 0.323683 -0.210054 1.061661 0.040 Uiso 1 1 calc R U . . .
H87B H 0.244934 -0.135594 1.075470 0.040 Uiso 1 1 calc R U . . .
H87C H 0.359368 -0.121682 1.062486 0.040 Uiso 1 1 calc R U . . .
C88 C 0.23620(17) 0.10216(14) 0.57009(13) 0.0294(5) Uani 1 1 d . . . . .
H88A H 0.177511 0.071994 0.576173 0.044 Uiso 1 1 calc R U . . .
H88B H 0.274637 0.090511 0.610801 0.044 Uiso 1 1 calc R U . . .
H88C H 0.277003 0.085483 0.532116 0.044 Uiso 1 1 calc R U . . .
C89 C 0.37674(18) -0.09289(14) 0.64935(12) 0.0287(5) Uani 1 1 d . . . . .
H89A H 0.350399 -0.130968 0.623573 0.043 Uiso 1 1 calc R U . . .
H89B H 0.323538 -0.052008 0.660116 0.043 Uiso 1 1 calc R U . . .
H89C H 0.403824 -0.122772 0.690925 0.043 Uiso 1 1 calc R U . . .
C90 C -0.03225(16) 0.01225(14) 0.84588(13) 0.0277(5) Uani 1 1 d . . . . .
H90A H -0.079409 0.023234 0.809693 0.042 Uiso 1 1 calc R U . . .
H90B H -0.064057 0.029315 0.886898 0.042 Uiso 1 1 calc R U . . .
H90C H -0.010866 -0.046171 0.853707 0.042 Uiso 1 1 calc R U . . .
C91 C 0.07872(18) 0.72925(13) 0.86341(13) 0.0297(5) Uani 1 1 d . . . . .
H91A H 0.094421 0.785734 0.851949 0.045 Uiso 1 1 calc R U . . .
H91B H 0.064585 0.717797 0.911724 0.045 Uiso 1 1 calc R U . . .
H91C H 0.020650 0.721101 0.839105 0.045 Uiso 1 1 calc R U . . .
C92 C 0.5552(2) 0.72297(15) 0.80364(14) 0.0371(6) Uani 1 1 d . . . . .
H92A H 0.546974 0.782497 0.793587 0.056 Uiso 1 1 calc R U . . .
H92B H 0.597471 0.706814 0.842243 0.056 Uiso 1 1 calc R U . . .
H92C H 0.490393 0.702580 0.814013 0.056 Uiso 1 1 calc R U . . .
C93 C 0.68303(16) 0.17476(14) 0.58969(10) 0.0247(5) Uani 1 1 d . . . . .
H93 H 0.680230 0.229483 0.604953 0.030 Uiso 1 1 calc R U . . .
C94 C 0.54367(19) -0.11342(15) 0.59251(14) 0.0355(6) Uani 1 1 d . . . . .
H94A H 0.518412 -0.154375 0.569208 0.053 Uiso 1 1 calc R U . . .
H94B H 0.572879 -0.139975 0.634487 0.053 Uiso 1 1 calc R U . . .
H94C H 0.594193 -0.086202 0.564011 0.053 Uiso 1 1 calc R U . . .
C95 C 0.14861(17) 0.21373(19) 0.49026(11) 0.0353(6) Uani 1 1 d . . . . .
H95A H 0.129361 0.272411 0.480935 0.053 Uiso 1 1 calc R U . . .
H95B H 0.089286 0.184380 0.494140 0.053 Uiso 1 1 calc R U . . .
H95C H 0.192012 0.196515 0.453641 0.053 Uiso 1 1 calc R U . . .
B1 B 0.35427(15) 0.19942(13) 0.82707(10) 0.0121(4) Uani 1 1 d . . . . .
Ge2 Ge 0.44811(2) 0.30206(2) 0.71198(2) 0.00881(5) Uani 1 1 d . . . . .
C97 C 0.7081(2) 0.71387(15) 0.72858(17) 0.0424(7) Uani 1 1 d . . . . .
H97A H 0.736917 0.692773 0.688289 0.064 Uiso 1 1 calc R U . . .
H97B H 0.749514 0.692453 0.766781 0.064 Uiso 1 1 calc R U . . .
H97C H 0.704646 0.773468 0.721591 0.064 Uiso 1 1 calc R U . . .
C98 C 0.78753(17) 0.1318(2) 0.60151(13) 0.0473(8) Uani 1 1 d . . . . .
H98A H 0.791360 0.077305 0.588041 0.071 Uiso 1 1 calc R U . . .
H98B H 0.801815 0.127108 0.649130 0.071 Uiso 1 1 calc R U . . .
H98C H 0.836041 0.163521 0.574898 0.071 Uiso 1 1 calc R U . . .
H500 H 0.4040(17) 0.2323(14) 0.7585(11) 0.022(6) Uiso 1 1 d . . . . .

loop_
_atom_site_aniso_label
_atom_site_aniso_U_11
_atom_site_aniso_U_22
_atom_site_aniso_U_33
_atom_site_aniso_U_23
_atom_site_aniso_U_13
_atom_site_aniso_U_12
Ge1 0.00697(8) 0.00897(9) 0.01033(9) -0.00172(7) 0.00068(6) -0.00102(6)
Cl1 0.01373(19) 0.0184(2) 0.0152(2) -0.00783(17) -0.00307(16) 0.00055(16)
O1 0.0078(6) 0.0198(7) 0.0110(6) -0.0025(5) 0.0000(5) -0.0039(5)
C3 0.0126(8) 0.0137(9) 0.0146(9) -0.0053(7) 0.0003(7) -0.0020(7)
C4 0.0079(7) 0.0093(8) 0.0139(9) -0.0031(7) 0.0033(6) 0.0000(6)
C5 0.0132(8) 0.0118(8) 0.0132(9) -0.0028(7) -0.0013(7) -0.0013(7)
C6 0.0089(8) 0.0204(9) 0.0126(9) 0.0003(7) -0.0009(6) -0.0001(7)
C7 0.0102(8) 0.0105(8) 0.0130(9) -0.0008(7) -0.0010(6) -0.0022(6)
C8 0.0135(8) 0.0100(8) 0.0151(9) -0.0038(7) 0.0034(7) -0.0017(7)
C9 0.0085(7) 0.0118(8) 0.0120(8) -0.0030(7) 0.0022(6) 0.0002(6)
C10 0.0101(8) 0.0125(8) 0.0143(9) -0.0040(7) 0.0003(6) 0.0005(6)
C11 0.0140(8) 0.0182(9) 0.0159(9) -0.0051(7) 0.0001(7) -0.0039(7)
C12 0.0125(8) 0.0122(8) 0.0154(9) -0.0012(7) 0.0000(7) 0.0006(7)
C13 0.0140(8) 0.0165(9) 0.0191(10) -0.0030(7) -0.0018(7) 0.0003(7)
C14 0.0101(8) 0.0105(8) 0.0130(9) -0.0033(7) -0.0003(6) 0.0030(6)
C15 0.0110(8) 0.0127(9) 0.0177(9) -0.0045(7) 0.0008(7) 0.0007(7)
C16 0.0208(9) 0.0111(9) 0.0178(9) -0.0024(7) 0.0006(7) -0.0047(7)
C17 0.0143(8) 0.0089(8) 0.0152(9) 0.0006(7) 0.0023(7) -0.0021(7)
C18 0.0094(8) 0.0175(9) 0.0172(9) -0.0049(7) -0.0008(7) -0.0037(7)
C19 0.0091(7) 0.0124(8) 0.0092(8) -0.0032(6) -0.0002(6) -0.0013(6)
C20 0.0115(8) 0.0178(9) 0.0175(9) -0.0040(7) 0.0048(7) -0.0024(7)
C21 0.0131(8) 0.0126(8) 0.0151(9) -0.0012(7) 0.0007(7) -0.0040(7)
C22 0.0106(8) 0.0122(8) 0.0114(8) -0.0040(7) -0.0005(6) -0.0008(6)
C23 0.0134(8) 0.0117(8) 0.0146(9) -0.0002(7) -0.0009(7) -0.0013(7)
C24 0.0084(7) 0.0145(9) 0.0151(9) -0.0026(7) -0.0019(6) -0.0027(6)
C25 0.0135(8) 0.0184(9) 0.0163(9) -0.0036(7) 0.0019(7) -0.0051(7)
C26 0.0172(9) 0.0150(9) 0.0160(9) 0.0014(7) -0.0003(7) 0.0024(7)
C27 0.0095(8) 0.0141(8) 0.0089(8) -0.0030(7) 0.0022(6) -0.0032(6)
C28 0.0104(8) 0.0139(8) 0.0099(8) -0.0010(7) 0.0010(6) -0.0023(7)
C29 0.0110(8) 0.0122(8) 0.0113(8) -0.0019(7) 0.0012(6) 0.0001(6)
C30 0.0141(8) 0.0209(10) 0.0164(9) -0.0019(8) -0.0043(7) -0.0061(7)
C31 0.0077(7) 0.0133(8) 0.0142(9) -0.0015(7) -0.0005(6) -0.0007(6)
C32 0.0158(9) 0.0137(9) 0.0170(9) -0.0057(7) -0.0019(7) 0.0007(7)
C33 0.0114(8) 0.0116(8) 0.0167(9) -0.0019(7) 0.0009(7) -0.0012(7)
C34 0.0228(10) 0.0149(9) 0.0159(9) -0.0038(7) 0.0020(7) -0.0038(8)
C35 0.0115(8) 0.0164(9) 0.0141(9) -0.0040(7) -0.0005(7) -0.0014(7)
C36 0.0110(8) 0.0112(8) 0.0108(8) -0.0020(7) -0.0004(6) -0.0020(6)
C37 0.0139(8) 0.0143(9) 0.0269(11) -0.0042(8) -0.0014(8) -0.0012(7)
C38 0.0206(9) 0.0116(9) 0.0230(10) 0.0027(8) 0.0000(8) -0.0027(7)
C39 0.0124(8) 0.0171(9) 0.0122(9) -0.0027(7) -0.0010(7) -0.0036(7)
C40 0.0129(8) 0.0103(8) 0.0122(8) -0.0012(7) 0.0026(6) -0.0024(6)
C41 0.0142(8) 0.0172(9) 0.0225(10) -0.0080(8) -0.0003(7) -0.0013(7)
C42 0.0088(8) 0.0134(8) 0.0157(9) -0.0026(7) -0.0010(6) -0.0034(6)
C43 0.0110(8) 0.0096(8) 0.0123(8) -0.0022(7) 0.0000(6) 0.0005(6)
C44 0.0226(10) 0.0140(9) 0.0206(10) -0.0063(8) 0.0016(8) -0.0023(8)
C45 0.0185(9) 0.0190(9) 0.0117(9) -0.0022(7) 0.0032(7) -0.0047(7)
C46 0.0102(8) 0.0151(9) 0.0146(9) -0.0025(7) 0.0008(7) -0.0002(7)
C47 0.0083(7) 0.0148(8) 0.0087(8) -0.0021(7) 0.0013(6) -0.0021(6)
C48 0.0165(9) 0.0096(8) 0.0202(10) -0.0005(7) -0.0002(7) -0.0020(7)
C49 0.0285(11) 0.0197(10) 0.0146(10) 0.0017(8) 0.0005(8) -0.0057(8)
C50 0.0173(9) 0.0142(9) 0.0143(9) -0.0004(7) 0.0016(7) -0.0014(7)
C51 0.0140(8) 0.0111(8) 0.0174(9) -0.0023(7) 0.0001(7) -0.0010(7)
C52 0.0146(8) 0.0136(9) 0.0173(9) -0.0020(7) -0.0046(7) -0.0018(7)
C53 0.0132(8) 0.0189(9) 0.0147(9) -0.0038(7) -0.0010(7) -0.0054(7)
C54 0.0170(9) 0.0194(9) 0.0124(9) -0.0068(7) 0.0002(7) 0.0001(7)
C55 0.0161(8) 0.0113(8) 0.0145(9) -0.0008(7) -0.0028(7) -0.0002(7)
C56 0.0183(9) 0.0100(8) 0.0177(9) -0.0041(7) -0.0005(7) -0.0029(7)
C57 0.0105(8) 0.0096(8) 0.0133(9) 0.0008(7) 0.0022(6) -0.0017(6)
C58 0.0199(9) 0.0123(9) 0.0207(10) -0.0010(7) -0.0063(8) -0.0022(7)
C59 0.0085(7) 0.0113(8) 0.0139(9) -0.0032(7) -0.0006(6) 0.0011(6)
C60 0.0210(10) 0.0328(12) 0.0184(10) -0.0054(9) -0.0043(8) -0.0040(9)
C61 0.0103(8) 0.0179(9) 0.0206(10) -0.0017(8) -0.0024(7) -0.0011(7)
C62 0.0213(10) 0.0195(10) 0.0157(9) -0.0015(8) 0.0040(7) 0.0019(8)
C63 0.0111(8) 0.0117(8) 0.0113(8) -0.0014(7) 0.0002(6) 0.0004(6)
C64 0.0371(12) 0.0204(10) 0.0202(11) -0.0034(8) -0.0069(9) -0.0024(9)
C65 0.0104(8) 0.0110(8) 0.0110(8) -0.0015(6) -0.0006(6) -0.0011(6)
C66 0.0274(10) 0.0163(9) 0.0200(10) -0.0077(8) -0.0014(8) -0.0048(8)
C67 0.0238(10) 0.0261(11) 0.0188(10) -0.0053(8) -0.0037(8) -0.0038(8)
C68 0.0113(8) 0.0117(8) 0.0109(8) -0.0031(7) -0.0005(6) -0.0008(6)
C69 0.0293(11) 0.0178(10) 0.0235(11) -0.0036(8) -0.0028(9) -0.0111(8)
C70 0.0200(10) 0.0304(12) 0.0203(10) -0.0055(9) 0.0056(8) -0.0043(9)
C71 0.0112(8) 0.0162(9) 0.0140(9) -0.0042(7) 0.0019(7) -0.0008(7)
C72 0.0168(9) 0.0194(9) 0.0109(9) -0.0042(7) -0.0014(7) -0.0005(7)
C73 0.0145(9) 0.0171(9) 0.0203(10) 0.0023(8) -0.0023(7) -0.0039(7)
C74 0.0223(10) 0.0115(9) 0.0247(11) -0.0008(8) -0.0095(8) -0.0016(7)
C75 0.0155(9) 0.0301(11) 0.0158(10) -0.0089(8) -0.0003(7) -0.0088(8)
C76 0.0232(10) 0.0359(12) 0.0174(10) -0.0059(9) 0.0018(8) 0.0050(9)
C77 0.0104(8) 0.0162(9) 0.0151(9) -0.0017(7) -0.0020(7) -0.0030(7)
C78 0.0199(9) 0.0182(9) 0.0139(9) -0.0012(7) -0.0010(7) -0.0055(8)
C79 0.0142(8) 0.0129(9) 0.0163(9) 0.0002(7) 0.0017(7) -0.0043(7)
C80 0.0265(11) 0.0302(12) 0.0159(10) -0.0006(8) -0.0037(8) -0.0039(9)
C81 0.0261(11) 0.0260(11) 0.0200(10) -0.0095(9) 0.0014(8) -0.0027(9)
C82 0.0202(10) 0.0161(10) 0.0448(14) -0.0020(9) 0.0056(9) 0.0010(8)
C83 0.0104(8) 0.0122(8) 0.0126(9) -0.0007(7) 0.0016(6) -0.0012(6)
C84 0.0269(11) 0.0140(10) 0.0351(13) -0.0038(9) -0.0030(9) -0.0022(8)
C85 0.0319(12) 0.0327(12) 0.0172(10) -0.0056(9) 0.0100(9) -0.0099(10)
C86 0.0152(9) 0.0275(11) 0.0303(12) -0.0089(9) -0.0081(8) 0.0014(8)
C87 0.0389(13) 0.0138(10) 0.0273(12) 0.0026(8) -0.0120(10) -0.0012(9)
C88 0.0294(11) 0.0277(12) 0.0363(13) -0.0189(10) 0.0123(10) -0.0137(9)
C89 0.0378(13) 0.0220(11) 0.0305(12) -0.0109(9) -0.0006(10) -0.0138(10)
C90 0.0208(10) 0.0248(11) 0.0391(13) -0.0041(10) -0.0098(9) -0.0061(9)
C91 0.0317(12) 0.0132(10) 0.0439(14) -0.0061(9) 0.0011(10) 0.0010(9)
C92 0.0415(14) 0.0220(12) 0.0506(16) -0.0161(11) -0.0023(12) -0.0002(10)
C93 0.0255(11) 0.0356(12) 0.0172(10) -0.0123(9) 0.0094(8) -0.0154(9)
C94 0.0399(14) 0.0238(12) 0.0464(15) -0.0206(11) 0.0035(11) -0.0006(10)
C95 0.0204(11) 0.0738(19) 0.0174(11) -0.0157(11) -0.0004(8) -0.0187(11)
B1 0.0107(9) 0.0147(10) 0.0116(9) -0.0043(8) 0.0003(7) -0.0017(7)
Ge2 0.00668(8) 0.01056(9) 0.00959(9) -0.00248(7) 0.00018(6) -0.00148(6)
C97 0.0348(14) 0.0211(12) 0.073(2) -0.0080(12) 0.0003(13) -0.0105(10)
C98 0.0170(11) 0.107(3) 0.0224(12) -0.0185(14) 0.0063(9) -0.0164(13)

_geom_special_details            
;
 All esds (except the esd in the dihedral angle between two l.s. planes)
 are estimated using the full covariance matrix.  The cell esds are taken
 into account individually in the estimation of esds in distances, angles
 and torsion angles; correlations between esds in cell parameters are only
 used when they are defined by crystal symmetry.  An approximate (isotropic)
 treatment of cell esds is used for estimating esds involving l.s. planes.
;

loop_
_geom_bond_atom_site_label_1
_geom_bond_atom_site_label_2
_geom_bond_distance
_geom_bond_site_symmetry_2
_geom_bond_publ_flag
Ge1 C43 1.9820(18) . ?
Ge1 C7 1.9897(17) . ?
Ge1 C19 1.9931(17) . ?
Ge1 B1 2.073(2) . ?
Cl1 B1 1.838(2) . ?
O1 C29 1.384(2) . ?
O1 C42 1.391(2) . ?
C3 C8 1.390(3) . ?
C3 C9 1.402(2) . ?
C3 H3 0.9500 . ?
C4 C10 1.408(2) . ?
C4 C9 1.409(2) . ?
C4 C36 1.503(2) . ?
C5 C9 1.526(2) . ?
C5 C62 1.529(3) . ?
C5 C13 1.529(2) . ?
C5 H5 1.0000 . ?
C6 C39 1.380(3) . ?
C6 C46 1.389(3) . ?
C6 H6 0.9500 . ?
C7 C42 1.386(3) . ?
C7 C33 1.406(2) . ?
C8 C12 1.395(3) . ?
C8 C16 1.519(2) . ?
C10 C12 1.394(3) . ?
C10 C52 1.521(2) . ?
C11 C18 1.518(3) . ?
C11 C70 1.532(3) . ?
C11 C60 1.533(3) . ?
C11 H11 1.0000 . ?
C12 H12 0.9500 . ?
C13 H13A 0.9800 . ?
C13 H13B 0.9800 . ?
C13 H13C 0.9800 . ?
C14 C59 1.400(3) . ?
C14 C51 1.403(2) . ?
C14 C63 1.520(2) . ?
C15 C20 1.385(3) . ?
C15 C36 1.400(2) . ?
C15 H15 0.9500 . ?
C16 C69 1.528(3) . ?
C16 C91 1.534(3) . ?
C16 H16 1.0000 . ?
C17 C56 1.389(3) . ?
C17 C23 1.401(3) . ?
C17 C48 1.520(2) . ?
C18 C24 1.399(3) . ?
C18 C41 1.404(3) . ?
C19 C36 1.415(2) . ?
C19 C68 1.420(2) . ?
C20 C79 1.388(3) . ?
C20 H20 0.9500 . ?
C21 C56 1.397(3) . ?
C21 C57 1.408(2) . ?
C21 C58 1.522(3) . ?
C22 C29 1.389(2) . ?
C22 C25 1.393(3) . ?
C22 Ge2 1.9579(17) . ?
C23 C40 1.395(2) . ?
C23 H23 0.9500 . ?
C24 C77 1.420(3) . ?
C24 C28 1.506(3) . ?
C25 C45 1.397(3) . ?
C25 H25 0.9500 . ?
C26 C63 1.531(2) . ?
C26 H26A 0.9800 . ?
C26 H26B 0.9800 . ?
C26 H26C 0.9800 . ?
C27 C46 1.399(2) . ?
C27 C47 1.418(2) . ?
C27 C59 1.507(2) . ?
C28 C39 1.402(2) . ?
C28 C47 1.416(2) . ?
C29 C35 1.389(2) . ?
C30 C61 1.384(3) . ?
C30 C53 1.400(3) . ?
C30 H30 0.9500 . ?
C31 C50 1.397(3) . ?
C31 C34 1.399(3) . ?
C31 C65 1.497(2) . ?
C32 C51 1.378(3) . ?
C32 C54 1.399(3) . ?
C32 C66 1.526(3) . ?
C33 C61 1.394(3) . ?
C33 H33 0.9500 . ?
C34 C49 1.390(3) . ?
C34 H34 0.9500 . ?
C35 C72 1.395(3) . ?
C35 C75 1.526(3) . ?
C37 C41 1.381(3) . ?
C37 C73 1.389(3) . ?
C37 C84 1.530(3) . ?
C38 C49 1.381(3) . ?
C38 C44 1.385(3) . ?
C38 H38 0.9500 . ?
C39 H39 0.9500 . ?
C40 C57 1.417(2) . ?
C40 C55 1.531(2) . ?
C41 H41 0.9500 . ?
C42 C53 1.394(2) . ?
C43 C65 1.345(2) . ?
C43 H43 0.9500 . ?
C44 C50 1.395(3) . ?
C44 H44 0.9500 . ?
C45 C72 1.390(3) . ?
C45 H45 0.9500 . ?
C46 H46 0.9500 . ?
C47 Ge2 1.9704(17) . ?
C48 C87 1.524(3) . ?
C48 C82 1.531(3) . ?
C48 H48 1.0000 . ?
C49 H49 0.9500 . ?
C50 H50 0.9500 . ?
C51 H51 0.9500 . ?
C52 C67 1.530(3) . ?
C52 C86 1.541(3) . ?
C52 H52 1.0000 . ?
C53 C75 1.527(3) . ?
C54 C71 1.393(3) . ?
C54 H54 0.9500 . ?
C55 C74 1.530(3) . ?
C55 C81 1.538(3) . ?
C55 H55 1.0000 . ?
C56 H56 0.9500 . ?
C57 C68 1.510(2) . ?
C58 C64 1.528(3) . ?
C58 C90 1.536(3) . ?
C58 H58 1.0000 . ?
C59 C71 1.416(3) . ?
C60 H60A 0.9800 . ?
C60 H60B 0.9800 . ?
C60 H60C 0.9800 . ?
C61 H61 0.9500 . ?
C62 H62A 0.9800 . ?
C62 H62B 0.9800 . ?
C62 H62C 0.9800 . ?
C63 C83 1.547(2) . ?
C63 H63 1.0000 . ?
C64 H64A 0.9800 . ?
C64 H64B 0.9800 . ?
C64 H64C 0.9800 . ?
C65 Ge2 1.9747(18) . ?
C66 C94 1.528(3) . ?
C66 C89 1.532(3) . ?
C66 H66 1.0000 . ?
C67 H67A 0.9800 . ?
C67 H67B 0.9800 . ?
C67 H67C 0.9800 . ?
C68 C79 1.402(2) . ?
C69 H69A 0.9800 . ?
C69 H69B 0.9800 . ?
C69 H69C 0.9800 . ?
C70 H70A 0.9800 . ?
C70 H70B 0.9800 . ?
C70 H70C 0.9800 . ?
C71 C93 1.522(3) . ?
C72 H72 0.9500 . ?
C73 C77 1.389(3) . ?
C73 H73 0.9500 . ?
C74 H74A 0.9800 . ?
C74 H74B 0.9800 . ?
C74 H74C 0.9800 . ?
C75 C95 1.534(3) . ?
C75 C88 1.551(3) . ?
C76 C78 1.537(3) . ?
C76 H76A 0.9800 . ?
C76 H76B 0.9800 . ?
C76 H76C 0.9800 . ?
C77 C78 1.521(3) . ?
C78 C80 1.531(3) . ?
C78 H78 1.0000 . ?
C79 H79 0.9500 . ?
C80 H80A 0.9800 . ?
C80 H80B 0.9800 . ?
C80 H80C 0.9800 . ?
C81 H81A 0.9800 . ?
C81 H81B 0.9800 . ?
C81 H81C 0.9800 . ?
C82 H82A 0.9800 . ?
C82 H82B 0.9800 . ?
C82 H82C 0.9800 . ?
C83 B1 1.571(3) . ?
C83 H83A 0.9900 . ?
C83 H83B 0.9900 . ?
C84 C92 1.531(3) . ?
C84 C97 1.537(3) . ?
C84 H84 1.0000 . ?
C85 C93 1.534(3) . ?
C85 H85A 0.9800 . ?
C85 H85B 0.9800 . ?
C85 H85C 0.9800 . ?
C86 H86A 0.9800 . ?
C86 H86B 0.9800 . ?
C86 H86C 0.9800 . ?
C87 H87A 0.9800 . ?
C87 H87B 0.9800 . ?
C87 H87C 0.9800 . ?
C88 H88A 0.9800 . ?
C88 H88B 0.9800 . ?
C88 H88C 0.9800 . ?
C89 H89A 0.9800 . ?
C89 H89B 0.9800 . ?
C89 H89C 0.9800 . ?
C90 H90A 0.9800 . ?
C90 H90B 0.9800 . ?
C90 H90C 0.9800 . ?
C91 H91A 0.9800 . ?
C91 H91B 0.9800 . ?
C91 H91C 0.9800 . ?
C92 H92A 0.9800 . ?
C92 H92B 0.9800 . ?
C92 H92C 0.9800 . ?
C93 C98 1.537(4) . ?
C93 H93 1.0000 . ?
C94 H94A 0.9800 . ?
C94 H94B 0.9800 . ?
C94 H94C 0.9800 . ?
C95 H95A 0.9800 . ?
C95 H95B 0.9800 . ?
C95 H95C 0.9800 . ?
B1 H500 1.56(2) . ?
Ge2 H500 1.54(2) . ?
C97 H97A 0.9800 . ?
C97 H97B 0.9800 . ?
C97 H97C 0.9800 . ?
C98 H98A 0.9800 . ?
C98 H98B 0.9800 . ?
C98 H98C 0.9800 . ?

loop_
_geom_angle_atom_site_label_1
_geom_angle_atom_site_label_2
_geom_angle_atom_site_label_3
_geom_angle
_geom_angle_site_symmetry_1
_geom_angle_site_symmetry_3
_geom_angle_publ_flag
C43 Ge1 C7 103.28(7) . . ?
C43 Ge1 C19 116.16(7) . . ?
C7 Ge1 C19 97.63(7) . . ?
C43 Ge1 B1 100.37(8) . . ?
C7 Ge1 B1 119.25(8) . . ?
C19 Ge1 B1 119.88(8) . . ?
C29 O1 C42 114.96(14) . . ?
C8 C3 C9 121.83(16) . . ?
C8 C3 H3 119.1 . . ?
C9 C3 H3 119.1 . . ?
C10 C4 C9 119.89(16) . . ?
C10 C4 C36 121.95(15) . . ?
C9 C4 C36 117.93(16) . . ?
C9 C5 C62 110.79(15) . . ?
C9 C5 C13 112.52(15) . . ?
C62 C5 C13 110.17(15) . . ?
C9 C5 H5 107.7 . . ?
C62 C5 H5 107.7 . . ?
C13 C5 H5 107.7 . . ?
C39 C6 C46 119.41(16) . . ?
C39 C6 H6 120.3 . . ?
C46 C6 H6 120.3 . . ?
C42 C7 C33 115.25(16) . . ?
C42 C7 Ge1 119.69(12) . . ?
C33 C7 Ge1 124.90(14) . . ?
C3 C8 C12 117.95(16) . . ?
C3 C8 C16 123.21(16) . . ?
C12 C8 C16 118.74(17) . . ?
C3 C9 C4 119.05(16) . . ?
C3 C9 C5 119.04(15) . . ?
C4 C9 C5 121.75(16) . . ?
C12 C10 C4 118.86(16) . . ?
C12 C10 C52 118.66(16) . . ?
C4 C10 C52 122.47(16) . . ?
C18 C11 C70 112.12(16) . . ?
C18 C11 C60 111.83(16) . . ?
C70 C11 C60 109.80(16) . . ?
C18 C11 H11 107.6 . . ?
C70 C11 H11 107.6 . . ?
C60 C11 H11 107.6 . . ?
C10 C12 C8 122.29(17) . . ?
C10 C12 H12 118.9 . . ?
C8 C12 H12 118.9 . . ?
C5 C13 H13A 109.5 . . ?
C5 C13 H13B 109.5 . . ?
H13A C13 H13B 109.5 . . ?
C5 C13 H13C 109.5 . . ?
H13A C13 H13C 109.5 . . ?
H13B C13 H13C 109.5 . . ?
C59 C14 C51 119.35(17) . . ?
C59 C14 C63 122.26(16) . . ?
C51 C14 C63 118.26(16) . . ?
C20 C15 C36 121.18(17) . . ?
C20 C15 H15 119.4 . . ?
C36 C15 H15 119.4 . . ?
C8 C16 C69 113.88(16) . . ?
C8 C16 C91 110.01(16) . . ?
C69 C16 C91 110.00(17) . . ?
C8 C16 H16 107.6 . . ?
C69 C16 H16 107.6 . . ?
C91 C16 H16 107.6 . . ?
C56 C17 C23 117.57(16) . . ?
C56 C17 C48 120.00(16) . . ?
C23 C17 C48 122.44(16) . . ?
C24 C18 C41 118.92(18) . . ?
C24 C18 C11 122.02(17) . . ?
C41 C18 C11 119.04(17) . . ?
C36 C19 C68 117.53(16) . . ?
C36 C19 Ge1 123.03(13) . . ?
C68 C19 Ge1 117.49(13) . . ?
C15 C20 C79 118.64(17) . . ?
C15 C20 H20 120.7 . . ?
C79 C20 H20 120.7 . . ?
C56 C21 C57 119.24(17) . . ?
C56 C21 C58 118.59(16) . . ?
C57 C21 C58 122.15(16) . . ?
C29 C22 C25 116.83(16) . . ?
C29 C22 Ge2 115.28(13) . . ?
C25 C22 Ge2 127.42(13) . . ?
C40 C23 C17 122.08(17) . . ?
C40 C23 H23 119.0 . . ?
C17 C23 H23 119.0 . . ?
C18 C24 C77 120.10(17) . . ?
C18 C24 C28 120.19(16) . . ?
C77 C24 C28 118.86(16) . . ?
C22 C25 C45 120.23(17) . . ?
C22 C25 H25 119.9 . . ?
C45 C25 H25 119.9 . . ?
C63 C26 H26A 109.5 . . ?
C63 C26 H26B 109.5 . . ?
H26A C26 H26B 109.5 . . ?
C63 C26 H26C 109.5 . . ?
H26A C26 H26C 109.5 . . ?
H26B C26 H26C 109.5 . . ?
C46 C27 C47 119.61(16) . . ?
C46 C27 C59 116.57(16) . . ?
C47 C27 C59 123.82(15) . . ?
C39 C28 C47 119.46(17) . . ?
C39 C28 C24 115.28(15) . . ?
C47 C28 C24 125.06(15) . . ?
O1 C29 C35 120.10(15) . . ?
O1 C29 C22 114.82(15) . . ?
C35 C29 C22 125.08(17) . . ?
C61 C30 C53 120.51(17) . . ?
C61 C30 H30 119.7 . . ?
C53 C30 H30 119.7 . . ?
C50 C31 C34 118.14(17) . . ?
C50 C31 C65 120.42(16) . . ?
C34 C31 C65 121.22(16) . . ?
C51 C32 C54 117.87(17) . . ?
C51 C32 C66 122.47(18) . . ?
C54 C32 C66 119.58(17) . . ?
C61 C33 C7 121.14(18) . . ?
C61 C33 H33 119.4 . . ?
C7 C33 H33 119.4 . . ?
C49 C34 C31 120.49(18) . . ?
C49 C34 H34 119.8 . . ?
C31 C34 H34 119.8 . . ?
C29 C35 C72 116.35(16) . . ?
C29 C35 C75 117.90(17) . . ?
C72 C35 C75 125.73(17) . . ?
C15 C36 C19 120.50(16) . . ?
C15 C36 C4 115.72(15) . . ?
C19 C36 C4 123.39(15) . . ?
C41 C37 C73 118.15(18) . . ?
C41 C37 C84 123.02(19) . . ?
C73 C37 C84 118.81(19) . . ?
C49 C38 C44 119.30(18) . . ?
C49 C38 H38 120.3 . . ?
C44 C38 H38 120.3 . . ?
C6 C39 C28 121.35(16) . . ?
C6 C39 H39 119.3 . . ?
C28 C39 H39 119.3 . . ?
C23 C40 C57 119.22(16) . . ?
C23 C40 C55 119.24(16) . . ?
C57 C40 C55 121.47(16) . . ?
C37 C41 C18 121.92(18) . . ?
C37 C41 H41 119.0 . . ?
C18 C41 H41 119.0 . . ?
C7 C42 O1 114.81(15) . . ?
C7 C42 C53 126.03(16) . . ?
O1 C42 C53 119.16(16) . . ?
C65 C43 Ge1 128.65(14) . . ?
C65 C43 H43 115.7 . . ?
Ge1 C43 H43 115.7 . . ?
C38 C44 C50 120.26(18) . . ?
C38 C44 H44 119.9 . . ?
C50 C44 H44 119.9 . . ?
C72 C45 C25 120.71(17) . . ?
C72 C45 H45 119.6 . . ?
C25 C45 H45 119.6 . . ?
C6 C46 C27 121.02(17) . . ?
C6 C46 H46 119.5 . . ?
C27 C46 H46 119.5 . . ?
C28 C47 C27 118.71(15) . . ?
C28 C47 Ge2 125.48(13) . . ?
C27 C47 Ge2 115.33(12) . . ?
C17 C48 C87 113.42(16) . . ?
C17 C48 C82 111.00(16) . . ?
C87 C48 C82 110.66(18) . . ?
C17 C48 H48 107.1 . . ?
C87 C48 H48 107.1 . . ?
C82 C48 H48 107.1 . . ?
C38 C49 C34 120.93(19) . . ?
C38 C49 H49 119.5 . . ?
C34 C49 H49 119.5 . . ?
C44 C50 C31 120.88(18) . . ?
C44 C50 H50 119.6 . . ?
C31 C50 H50 119.6 . . ?
C32 C51 C14 121.96(17) . . ?
C32 C51 H51 119.0 . . ?
C14 C51 H51 119.0 . . ?
C10 C52 C67 112.44(16) . . ?
C10 C52 C86 110.04(16) . . ?
C67 C52 C86 111.05(17) . . ?
C10 C52 H52 107.7 . . ?
C67 C52 H52 107.7 . . ?
C86 C52 H52 107.7 . . ?
C42 C53 C30 116.20(17) . . ?
C42 C53 C75 118.40(16) . . ?
C30 C53 C75 125.34(17) . . ?
C71 C54 C32 122.52(17) . . ?
C71 C54 H54 118.7 . . ?
C32 C54 H54 118.7 . . ?
C74 C55 C40 113.35(15) . . ?
C74 C55 C81 109.04(16) . . ?
C40 C55 C81 111.00(15) . . ?
C74 C55 H55 107.7 . . ?
C40 C55 H55 107.7 . . ?
C81 C55 H55 107.7 . . ?
C17 C56 C21 122.48(17) . . ?
C17 C56 H56 118.8 . . ?
C21 C56 H56 118.8 . . ?
C21 C57 C40 119.36(16) . . ?
C21 C57 C68 121.13(16) . . ?
C40 C57 C68 118.47(16) . . ?
C21 C58 C64 111.94(17) . . ?
C21 C58 C90 111.19(17) . . ?
C64 C58 C90 110.08(17) . . ?
C21 C58 H58 107.8 . . ?
C64 C58 H58 107.8 . . ?
C90 C58 H58 107.8 . . ?
C14 C59 C71 119.81(16) . . ?
C14 C59 C27 119.80(16) . . ?
C71 C59 C27 120.14(16) . . ?
C11 C60 H60A 109.5 . . ?
C11 C60 H60B 109.5 . . ?
H60A C60 H60B 109.5 . . ?
C11 C60 H60C 109.5 . . ?
H60A C60 H60C 109.5 . . ?
H60B C60 H60C 109.5 . . ?
C30 C61 C33 120.84(17) . . ?
C30 C61 H61 119.6 . . ?
C33 C61 H61 119.6 . . ?
C5 C62 H62A 109.5 . . ?
C5 C62 H62B 109.5 . . ?
H62A C62 H62B 109.5 . . ?
C5 C62 H62C 109.5 . . ?
H62A C62 H62C 109.5 . . ?
H62B C62 H62C 109.5 . . ?
C14 C63 C26 109.45(15) . . ?
C14 C63 C83 111.84(14) . . ?
C26 C63 C83 112.96(15) . . ?
C14 C63 H63 107.4 . . ?
C26 C63 H63 107.4 . . ?
C83 C63 H63 107.4 . . ?
C58 C64 H64A 109.5 . . ?
C58 C64 H64B 109.5 . . ?
H64A C64 H64B 109.5 . . ?
C58 C64 H64C 109.5 . . ?
H64A C64 H64C 109.5 . . ?
H64B C64 H64C 109.5 . . ?
C43 C65 C31 118.23(16) . . ?
C43 C65 Ge2 121.26(13) . . ?
C31 C65 Ge2 119.88(12) . . ?
C32 C66 C94 110.02(17) . . ?
C32 C66 C89 114.17(17) . . ?
C94 C66 C89 110.02(19) . . ?
C32 C66 H66 107.5 . . ?
C94 C66 H66 107.5 . . ?
C89 C66 H66 107.5 . . ?
C52 C67 H67A 109.5 . . ?
C52 C67 H67B 109.5 . . ?
H67A C67 H67B 109.5 . . ?
C52 C67 H67C 109.5 . . ?
H67A C67 H67C 109.5 . . ?
H67B C67 H67C 109.5 . . ?
C79 C68 C19 119.86(16) . . ?
C79 C68 C57 114.05(15) . . ?
C19 C68 C57 125.85(15) . . ?
C16 C69 H69A 109.5 . . ?
C16 C69 H69B 109.5 . . ?
H69A C69 H69B 109.5 . . ?
C16 C69 H69C 109.5 . . ?
H69A C69 H69C 109.5 . . ?
H69B C69 H69C 109.5 . . ?
C11 C70 H70A 109.5 . . ?
C11 C70 H70B 109.5 . . ?
H70A C70 H70B 109.5 . . ?
C11 C70 H70C 109.5 . . ?
H70A C70 H70C 109.5 . . ?
H70B C70 H70C 109.5 . . ?
C54 C71 C59 118.43(17) . . ?
C54 C71 C93 119.79(17) . . ?
C59 C71 C93 121.64(16) . . ?
C45 C72 C35 120.79(17) . . ?
C45 C72 H72 119.6 . . ?
C35 C72 H72 119.6 . . ?
C37 C73 C77 122.65(18) . . ?
C37 C73 H73 118.7 . . ?
C77 C73 H73 118.7 . . ?
C55 C74 H74A 109.5 . . ?
C55 C74 H74B 109.5 . . ?
H74A C74 H74B 109.5 . . ?
C55 C74 H74C 109.5 . . ?
H74A C74 H74C 109.5 . . ?
H74B C74 H74C 109.5 . . ?
C35 C75 C53 106.75(15) . . ?
C35 C75 C95 111.99(17) . . ?
C53 C75 C95 112.58(17) . . ?
C35 C75 C88 108.05(16) . . ?
C53 C75 C88 107.82(17) . . ?
C95 C75 C88 109.47(19) . . ?
C78 C76 H76A 109.5 . . ?
C78 C76 H76B 109.5 . . ?
H76A C76 H76B 109.5 . . ?
C78 C76 H76C 109.5 . . ?
H76A C76 H76C 109.5 . . ?
H76B C76 H76C 109.5 . . ?
C73 C77 C24 118.22(17) . . ?
C73 C77 C78 120.83(17) . . ?
C24 C77 C78 120.75(16) . . ?
C77 C78 C80 114.55(17) . . ?
C77 C78 C76 110.45(16) . . ?
C80 C78 C76 108.40(17) . . ?
C77 C78 H78 107.7 . . ?
C80 C78 H78 107.7 . . ?
C76 C78 H78 107.7 . . ?
C20 C79 C68 121.55(17) . . ?
C20 C79 H79 119.2 . . ?
C68 C79 H79 119.2 . . ?
C78 C80 H80A 109.5 . . ?
C78 C80 H80B 109.5 . . ?
H80A C80 H80B 109.5 . . ?
C78 C80 H80C 109.5 . . ?
H80A C80 H80C 109.5 . . ?
H80B C80 H80C 109.5 . . ?
C55 C81 H81A 109.5 . . ?
C55 C81 H81B 109.5 . . ?
H81A C81 H81B 109.5 . . ?
C55 C81 H81C 109.5 . . ?
H81A C81 H81C 109.5 . . ?
H81B C81 H81C 109.5 . . ?
C48 C82 H82A 109.5 . . ?
C48 C82 H82B 109.5 . . ?
H82A C82 H82B 109.5 . . ?
C48 C82 H82C 109.5 . . ?
H82A C82 H82C 109.5 . . ?
H82B C82 H82C 109.5 . . ?
C63 C83 B1 112.31(15) . . ?
C63 C83 H83A 109.1 . . ?
B1 C83 H83A 109.1 . . ?
C63 C83 H83B 109.1 . . ?
B1 C83 H83B 109.1 . . ?
H83A C83 H83B 107.9 . . ?
C37 C84 C92 114.36(19) . . ?
C37 C84 C97 110.09(18) . . ?
C92 C84 C97 110.3(2) . . ?
C37 C84 H84 107.3 . . ?
C92 C84 H84 107.3 . . ?
C97 C84 H84 107.3 . . ?
C93 C85 H85A 109.5 . . ?
C93 C85 H85B 109.5 . . ?
H85A C85 H85B 109.5 . . ?
C93 C85 H85C 109.5 . . ?
H85A C85 H85C 109.5 . . ?
H85B C85 H85C 109.5 . . ?
C52 C86 H86A 109.5 . . ?
C52 C86 H86B 109.5 . . ?
H86A C86 H86B 109.5 . . ?
C52 C86 H86C 109.5 . . ?
H86A C86 H86C 109.5 . . ?
H86B C86 H86C 109.5 . . ?
C48 C87 H87A 109.5 . . ?
C48 C87 H87B 109.5 . . ?
H87A C87 H87B 109.5 . . ?
C48 C87 H87C 109.5 . . ?
H87A C87 H87C 109.5 . . ?
H87B C87 H87C 109.5 . . ?
C75 C88 H88A 109.5 . . ?
C75 C88 H88B 109.5 . . ?
H88A C88 H88B 109.5 . . ?
C75 C88 H88C 109.5 . . ?
H88A C88 H88C 109.5 . . ?
H88B C88 H88C 109.5 . . ?
C66 C89 H89A 109.5 . . ?
C66 C89 H89B 109.5 . . ?
H89A C89 H89B 109.5 . . ?
C66 C89 H89C 109.5 . . ?
H89A C89 H89C 109.5 . . ?
H89B C89 H89C 109.5 . . ?
C58 C90 H90A 109.5 . . ?
C58 C90 H90B 109.5 . . ?
H90A C90 H90B 109.5 . . ?
C58 C90 H90C 109.5 . . ?
H90A C90 H90C 109.5 . . ?
H90B C90 H90C 109.5 . . ?
C16 C91 H91A 109.5 . . ?
C16 C91 H91B 109.5 . . ?
H91A C91 H91B 109.5 . . ?
C16 C91 H91C 109.5 . . ?
H91A C91 H91C 109.5 . . ?
H91B C91 H91C 109.5 . . ?
C84 C92 H92A 109.5 . . ?
C84 C92 H92B 109.5 . . ?
H92A C92 H92B 109.5 . . ?
C84 C92 H92C 109.5 . . ?
H92A C92 H92C 109.5 . . ?
H92B C92 H92C 109.5 . . ?
C71 C93 C85 113.93(17) . . ?
C71 C93 C98 110.7(2) . . ?
C85 C93 C98 107.67(18) . . ?
C71 C93 H93 108.1 . . ?
C85 C93 H93 108.1 . . ?
C98 C93 H93 108.1 . . ?
C66 C94 H94A 109.5 . . ?
C66 C94 H94B 109.5 . . ?
H94A C94 H94B 109.5 . . ?
C66 C94 H94C 109.5 . . ?
H94A C94 H94C 109.5 . . ?
H94B C94 H94C 109.5 . . ?
C75 C95 H95A 109.5 . . ?
C75 C95 H95B 109.5 . . ?
H95A C95 H95B 109.5 . . ?
C75 C95 H95C 109.5 . . ?
H95A C95 H95C 109.5 . . ?
H95B C95 H95C 109.5 . . ?
C83 B1 Cl1 114.15(13) . . ?
C83 B1 Ge1 131.31(13) . . ?
Cl1 B1 Ge1 109.27(10) . . ?
C83 B1 H500 98.7(8) . . ?
Cl1 B1 H500 100.8(8) . . ?
Ge1 B1 H500 93.8(9) . . ?
C22 Ge2 C47 113.44(7) . . ?
C22 Ge2 C65 107.40(7) . . ?
C47 Ge2 C65 128.42(7) . . ?
C22 Ge2 H500 106.0(9) . . ?
C47 Ge2 H500 100.5(9) . . ?
C65 Ge2 H500 97.0(9) . . ?
C84 C97 H97A 109.5 . . ?
C84 C97 H97B 109.5 . . ?
H97A C97 H97B 109.5 . . ?
C84 C97 H97C 109.5 . . ?
H97A C97 H97C 109.5 . . ?
H97B C97 H97C 109.5 . . ?
C93 C98 H98A 109.5 . . ?
C93 C98 H98B 109.5 . . ?
H98A C98 H98B 109.5 . . ?
C93 C98 H98C 109.5 . . ?
H98A C98 H98C 109.5 . . ?
H98B C98 H98C 109.5 . . ?

_refine_diff_density_max         0.467
_refine_diff_density_min         -0.389
_refine_diff_density_rms         0.076

_shelx_res_file                  
;
TITL RK337_0m_a.res in P-1
    rk337_0m_a_sq.res
    created by SHELXL-2019/3 at 10:04:13 on 12-Sep-2023
CELL  0.71073  13.5962   16.6710   20.1773   81.8234   87.2510   84.0915
ZERR    4.000   0.0004    0.0005    0.0006    0.0016    0.0015    0.0014
LATT 1
SFAC C  Ge Cl O  B H
UNIT 190 4 2 2 2 232
LIST 4 ! automatically inserted. Change 6 to 4 for CHECKCIF!!
OMIT     3  -2   1
OMIT    -3   0   2
OMIT     0   1   1
OMIT     0  -1   1
OMIT     1   0   2
OMIT     1   0   1
OMIT     0   0   2
OMIT     1   3   1
OMIT     1   1   1
OMIT     1  -1   1
OMIT     0   1   2
OMIT     0   2   0
OMIT    -1   1   0
OMIT     1   1   0
OMIT    -1  -1   1
OMIT    -1   0   2
OMIT    -1   1   1
OMIT     1   1   2
OMIT    -3   0   3
OMIT     0   2   2
OMIT     1  -2   2
OMIT     0  -3   4
OMIT     0   3   2
OMIT    -1  -1   3
OMIT    -1   2   2
OMIT     0  -2   1
OMIT     0  -2   3
OMIT     0   1   3
OMIT     2   0   2
OMIT     0  -1   5
OMIT     1   1   4
OMIT 2   0   3
OMIT     3   0   0
OMIT     0  -1   3
OMIT     1   1   3
OMIT    -1   2   0
OMIT   -1   0   3
OMIT     0   2   3
OMIT     1   2   0
OMIT    -2   3   1
OMIT    1   0   0
OMIT     -3   1   2
OMIT      1   2   3
L.S. 5 0  197
ACTA
BOND $H
FMAP 2
PLAN 20
TEMP -173.130
ABIN
ACTA
WGHT    0.061000    2.134700
FVAR       0.31683
GE1   2    0.220774    0.268688    0.807195    11.00000    0.00697    0.00897 =
         0.01033   -0.00172    0.00068   -0.00102
CL1   3    0.422742    0.246757    0.885052    11.00000    0.01373    0.01844 =
         0.01517   -0.00783   -0.00307    0.00055
O1    4    0.289550    0.219828    0.674078    11.00000    0.00779    0.01978 =
         0.01104   -0.00251    0.00004   -0.00393
C3    1    0.168634    0.529375    0.911472    11.00000    0.01264    0.01366 =
         0.01456   -0.00528    0.00030   -0.00195
AFIX  43
H3    6    0.208616    0.546063    0.943361    11.00000   -1.20000
AFIX   0
C4    1    0.082256    0.424808    0.874052    11.00000    0.00786    0.00932 =
         0.01391   -0.00310    0.00326    0.00000
C5    1    0.164309    0.396001    0.987927    11.00000    0.01325    0.01180 =
         0.01318   -0.00280   -0.00129   -0.00128
AFIX  13
H5    6    0.140271    0.341725    0.985888    11.00000   -1.20000
AFIX   0
C6    1    0.774540    0.223045    0.787854    11.00000    0.00888    0.02041 =
         0.01257    0.00027   -0.00095   -0.00008
AFIX  43
H6    6    0.834988    0.203309    0.808925    11.00000   -1.20000
AFIX   0
C7    1    0.140275    0.245987    0.733420    11.00000    0.01024    0.01055 =
         0.01304   -0.00080   -0.00103   -0.00216
C8    1    0.140547    0.584209    0.855496    11.00000    0.01352    0.01001 =
         0.01512   -0.00377    0.00337   -0.00168
C9    1    0.139592    0.450142    0.922165    11.00000    0.00851    0.01184 =
         0.01196   -0.00299    0.00216    0.00024
C10   1    0.049859    0.480423    0.818402    11.00000    0.01007    0.01245 =
         0.01432   -0.00402    0.00030    0.00048
C11   1    0.587382    0.409111    0.880903    11.00000    0.01401    0.01818 =
         0.01586   -0.00512    0.00010   -0.00385
AFIX  13
H11   6    0.583446    0.351573    0.873274    11.00000   -1.20000
AFIX   0
C12   1    0.080468    0.558635    0.809985    11.00000    0.01245    0.01216 =
         0.01537   -0.00115    0.00004    0.00057
AFIX  43
H12   6    0.059698    0.595810    0.771941    11.00000   -1.20000
AFIX   0
C13   1    0.275533    0.382357    0.999152    11.00000    0.01395    0.01650 =
         0.01910   -0.00301   -0.00185    0.00028
AFIX 137
H13A  6    0.308640    0.354929    0.963141    11.00000   -1.50000
H13B  6    0.287531    0.348430    1.042342    11.00000   -1.50000
H13C  6    0.301724    0.434966    0.999167    11.00000   -1.50000
AFIX   0
C14   1    0.517874    0.086130    0.736014    11.00000    0.01015    0.01053 =
         0.01299   -0.00329   -0.00029    0.00296
C15   1   -0.043855    0.333649    0.918061    11.00000    0.01097    0.01267 =
         0.01768   -0.00449    0.00084    0.00074
AFIX  43
H15   6   -0.085813    0.381689    0.923331    11.00000   -1.20000
AFIX   0
C16   1    0.167172    0.671515    0.843753    11.00000    0.02082    0.01106 =
         0.01781   -0.00240    0.00062   -0.00469
AFIX  13
H16   6    0.181196    0.685933    0.794633    11.00000   -1.20000
AFIX   0
C17   1    0.241755   -0.044796    0.955314    11.00000    0.01429    0.00892 =
         0.01522    0.00057    0.00234   -0.00214
C18   1    0.600744    0.459727    0.812907    11.00000    0.00945    0.01752 =
         0.01723   -0.00495   -0.00082   -0.00368
C19   1    0.113331    0.269593    0.877922    11.00000    0.00905    0.01242 =
         0.00921   -0.00315   -0.00021   -0.00125
C20   1   -0.076809    0.258334    0.940717    11.00000    0.01151    0.01777 =
         0.01745   -0.00404    0.00478   -0.00240
AFIX  43
H20   6   -0.142729    0.254188    0.957740    11.00000   -1.20000
AFIX   0
C21   1    0.130119    0.048877    0.882735    11.00000    0.01306    0.01263 =
         0.01511   -0.00121    0.00068   -0.00398
C22   1    0.420999    0.286067    0.620580    11.00000    0.01064    0.01216 =
         0.01142   -0.00400   -0.00046   -0.00080
C23   1    0.260563    0.020591    0.987901    11.00000    0.01344    0.01174 =
         0.01463   -0.00024   -0.00086   -0.00131
AFIX  43
H23   6    0.305437    0.011107    1.023481    11.00000   -1.20000
AFIX   0
C24   1    0.621190    0.424042    0.754410    11.00000    0.00841    0.01447 =
         0.01511   -0.00256   -0.00194   -0.00272
C25   1    0.470126    0.316064    0.561516    11.00000    0.01352    0.01836 =
         0.01627   -0.00362    0.00191   -0.00511
AFIX  43
H25   6    0.529264    0.341325    0.563403    11.00000   -1.20000
AFIX   0
C26   1    0.543117    0.008919    0.849974    11.00000    0.01723    0.01504 =
         0.01596    0.00138   -0.00028    0.00236
AFIX 137
H26A  6    0.511700   -0.037157    0.838046    11.00000   -1.50000
H26B  6    0.532728    0.011309    0.898081    11.00000   -1.50000
H26C  6    0.614222    0.001912    0.839062    11.00000   -1.50000
AFIX   0
C27   1    0.629944    0.198019    0.730712    11.00000    0.00950    0.01410 =
         0.00889   -0.00296    0.00219   -0.00317
C28   1    0.646768    0.333437    0.758555    11.00000    0.01040    0.01388 =
         0.00989   -0.00105    0.00101   -0.00230
C29   1    0.335912    0.248659    0.614116    11.00000    0.01097    0.01223 =
         0.01130   -0.00193    0.00120    0.00012
C30   1    0.036194    0.227016    0.619360    11.00000    0.01414    0.02094 =
         0.01644   -0.00190   -0.00432   -0.00611
AFIX  43
H30   6    0.000402    0.222041    0.581091    11.00000   -1.20000
AFIX   0
C31   1    0.364401    0.477328    0.707249    11.00000    0.00766    0.01330 =
         0.01423   -0.00147   -0.00047   -0.00070
C32   1    0.498183    0.016675    0.640028    11.00000    0.01577    0.01373 =
         0.01695   -0.00570   -0.00190    0.00068
C33   1    0.036352    0.252196    0.734344    11.00000    0.01140    0.01161 =
         0.01666   -0.00189    0.00085   -0.00122
AFIX  43
H33   6    0.000106    0.262845    0.774102    11.00000   -1.20000
AFIX   0
C34   1    0.375058    0.499755    0.637959    11.00000    0.02278    0.01491 =
         0.01594   -0.00375    0.00200   -0.00383
AFIX  43
H34   6    0.380977    0.459067    0.609092    11.00000   -1.20000
AFIX   0
C35   1    0.296011    0.240125    0.553717    11.00000    0.01151    0.01642 =
         0.01408   -0.00403   -0.00046   -0.00144
C36   1    0.050187    0.340232    0.887534    11.00000    0.01095    0.01123 =
         0.01085   -0.00200   -0.00044   -0.00198
C37   1    0.606714    0.594357    0.748526    11.00000    0.01391    0.01432 =
         0.02689   -0.00420   -0.00141   -0.00124
C38   1    0.369637    0.641438    0.651948    11.00000    0.02055    0.01160 =
         0.02303    0.00266   -0.00005   -0.00274
AFIX  43
H38   6    0.371437    0.696867    0.633140    11.00000   -1.20000
AFIX   0
C39   1    0.739183    0.304073    0.784952    11.00000    0.01239    0.01715 =
         0.01221   -0.00270   -0.00095   -0.00364
AFIX  43
H39   6    0.778275    0.340687    0.801173    11.00000   -1.20000
AFIX   0
C40   1    0.215480    0.099163    0.969746    11.00000    0.01287    0.01030 =
         0.01220   -0.00116    0.00264   -0.00245
C41   1    0.594528    0.544881    0.808733    11.00000    0.01417    0.01720 =
         0.02245   -0.00797   -0.00033   -0.00128
AFIX  43
H41   6    0.581562    0.569172    0.848484    11.00000   -1.20000
AFIX   0
C42   1    0.186674    0.228151    0.673853    11.00000    0.00883    0.01335 =
         0.01575   -0.00260   -0.00100   -0.00342
C43   1    0.268449    0.375540    0.772178    11.00000    0.01102    0.00956 =
         0.01234   -0.00221   -0.00004    0.00051
AFIX  43
H43   6    0.226509    0.421958    0.781762    11.00000   -1.20000
AFIX   0
C44   1    0.359554    0.620224    0.720660    11.00000    0.02261    0.01398 =
         0.02061   -0.00629    0.00161   -0.00230
AFIX  43
H44   6    0.354424    0.661285    0.749163    11.00000   -1.20000
AFIX   0
C45   1    0.432730    0.309135    0.499482    11.00000    0.01853    0.01905 =
         0.01174   -0.00220    0.00320   -0.00474
AFIX  43
H45   6    0.466697    0.329833    0.459451    11.00000   -1.20000
AFIX   0
C46   1    0.720948    0.170623    0.759693    11.00000    0.01017    0.01511 =
         0.01460   -0.00246    0.00076   -0.00017
AFIX  43
H46   6    0.746465    0.115325    0.760113    11.00000   -1.20000
AFIX   0
C47   1    0.588973    0.279259    0.733430    11.00000    0.00828    0.01476 =
         0.00874   -0.00208    0.00129   -0.00210
C48   1    0.289120   -0.130885    0.975568    11.00000    0.01650    0.00962 =
         0.02016   -0.00047   -0.00023   -0.00196
AFIX  13
H48   6    0.242435   -0.168909    0.963883    11.00000   -1.20000
AFIX   0
C49   1    0.377049    0.581149    0.611051    11.00000    0.02847    0.01967 =
         0.01465    0.00173    0.00052   -0.00575
AFIX  43
H49   6    0.383598    0.595501    0.563882    11.00000   -1.20000
AFIX   0
C50   1    0.356903    0.538769    0.748184    11.00000    0.01727    0.01418 =
         0.01433   -0.00035    0.00157   -0.00143
AFIX  43
H50   6    0.349907    0.524901    0.795379    11.00000   -1.20000
AFIX   0
C51   1    0.476598    0.027142    0.705857    11.00000    0.01398    0.01111 =
         0.01743   -0.00227    0.00006   -0.00102
AFIX  43
H51   6    0.432456   -0.006586    0.731591    11.00000   -1.20000
AFIX   0
C52   1   -0.019160    0.459011    0.767804    11.00000    0.01461    0.01362 =
         0.01732   -0.00197   -0.00461   -0.00184
AFIX  13
H52   6   -0.030556    0.400386    0.780282    11.00000   -1.20000
AFIX   0
C53   1    0.139744    0.218125    0.616075    11.00000    0.01320    0.01887 =
         0.01467   -0.00382   -0.00102   -0.00545
C54   1    0.562814    0.067520    0.603118    11.00000    0.01699    0.01941 =
         0.01235   -0.00680    0.00020    0.00010
AFIX  43
H54   6    0.577892    0.061262    0.557565    11.00000   -1.20000
AFIX   0
C55   1    0.235947    0.166916    1.009602    11.00000    0.01609    0.01126 =
         0.01452   -0.00079   -0.00283   -0.00023
AFIX  13
H55   6    0.231361    0.219283    0.978331    11.00000   -1.20000
AFIX   0
C56   1    0.177992   -0.028507    0.902275    11.00000    0.01825    0.01001 =
         0.01773   -0.00406   -0.00053   -0.00293
AFIX  43
H56   6    0.166504   -0.071628    0.878382    11.00000   -1.20000
AFIX   0
C57   1    0.148040    0.113585    0.917004    11.00000    0.01053    0.00957 =
         0.01330    0.00082    0.00220   -0.00167
C58   1    0.057994    0.059848    0.826021    11.00000    0.01986    0.01230 =
         0.02071   -0.00100   -0.00631   -0.00221
AFIX  13
H58   6    0.033913    0.118969    0.816984    11.00000   -1.20000
AFIX   0
C59   1    0.581082    0.137386    0.697968    11.00000    0.00854    0.01125 =
         0.01385   -0.00321   -0.00062    0.00107
C60   1    0.675556    0.409714    0.925371    11.00000    0.02098    0.03282 =
         0.01840   -0.00542   -0.00434   -0.00404
AFIX 137
H60A  6    0.735560    0.385246    0.904292    11.00000   -1.50000
H60B  6    0.663111    0.378323    0.969311    11.00000   -1.50000
H60C  6    0.684357    0.465957    0.930934    11.00000   -1.50000
AFIX   0
C61   1   -0.014451    0.243000    0.677935    11.00000    0.01033    0.01786 =
         0.02059   -0.00172   -0.00240   -0.00107
AFIX  43
H61   6   -0.084729    0.247764    0.679716    11.00000   -1.20000
AFIX   0
C62   1    0.110296    0.431158    1.047150    11.00000    0.02129    0.01953 =
         0.01572   -0.00152    0.00401    0.00194
AFIX 137
H62A  6    0.133170    0.484188    1.050724    11.00000   -1.50000
H62B  6    0.124174    0.393974    1.088517    11.00000   -1.50000
H62C  6    0.038919    0.437848    1.040173    11.00000   -1.50000
AFIX   0
C63   1    0.497329    0.088138    0.810490    11.00000    0.01106    0.01174 =
         0.01134   -0.00138    0.00024    0.00037
AFIX  13
H63   6    0.531609    0.133684    0.823249    11.00000   -1.20000
AFIX   0
C64   1    0.107426    0.034887    0.761443    11.00000    0.03708    0.02037 =
         0.02016   -0.00343   -0.00695   -0.00239
AFIX 137
H64A  6    0.061558    0.049891    0.724707    11.00000   -1.50000
H64B  6    0.125090   -0.024124    0.767426    11.00000   -1.50000
H64C  6    0.167331    0.062885    0.750784    11.00000   -1.50000
AFIX   0
C65   1    0.352261    0.391104    0.736655    11.00000    0.01044    0.01103 =
         0.01103   -0.00145   -0.00058   -0.00109
C66   1    0.458731   -0.050563    0.607844    11.00000    0.02736    0.01634 =
         0.02004   -0.00769   -0.00137   -0.00478
AFIX  13
H66   6    0.430348   -0.024958    0.564153    11.00000   -1.20000
AFIX   0
C67   1    0.025221    0.469446    0.696313    11.00000    0.02380    0.02612 =
         0.01875   -0.00531   -0.00368   -0.00383
AFIX 137
H67A  6   -0.018644    0.449732    0.666360    11.00000   -1.50000
H67B  6    0.090216    0.438114    0.695309    11.00000   -1.50000
H67C  6    0.032512    0.527174    0.681489    11.00000   -1.50000
AFIX   0
C68   1    0.083249    0.193313    0.907948    11.00000    0.01133    0.01173 =
         0.01091   -0.00306   -0.00052   -0.00084
C69   1    0.258839    0.684885    0.880206    11.00000    0.02926    0.01785 =
         0.02348   -0.00356   -0.00275   -0.01107
AFIX 137
H69A  6    0.313025    0.643970    0.871159    11.00000   -1.50000
H69B  6    0.243705    0.679834    0.928511    11.00000   -1.50000
H69C  6    0.278565    0.739424    0.864321    11.00000   -1.50000
AFIX   0
C70   1    0.491316    0.436811    0.917554    11.00000    0.02004    0.03035 =
         0.02030   -0.00548    0.00559   -0.00433
AFIX 137
H70A  6    0.435073    0.435115    0.889342    11.00000   -1.50000
H70B  6    0.493959    0.492574    0.927049    11.00000   -1.50000
H70C  6    0.483459    0.400465    0.959721    11.00000   -1.50000
AFIX   0
C71   1    0.605908    0.126963    0.630577    11.00000    0.01123    0.01617 =
         0.01398   -0.00417    0.00193   -0.00079
C72   1    0.346369    0.272286    0.495716    11.00000    0.01679    0.01938 =
         0.01095   -0.00424   -0.00142   -0.00048
AFIX  43
H72   6    0.321341    0.268963    0.453135    11.00000   -1.20000
AFIX   0
C73   1    0.625004    0.557691    0.690929    11.00000    0.01445    0.01710 =
         0.02025    0.00233   -0.00228   -0.00392
AFIX  43
H73   6    0.631302    0.591371    0.649119    11.00000   -1.20000
AFIX   0
C74   1    0.338891    0.154647    1.039133    11.00000    0.02231    0.01147 =
         0.02470   -0.00081   -0.00946   -0.00160
AFIX 137
H74A  6    0.388179    0.139248    1.004983    11.00000   -1.50000
H74B  6    0.340257    0.111406    1.077545    11.00000   -1.50000
H74C  6    0.354155    0.205430    1.053782    11.00000   -1.50000
AFIX   0
C75   1    0.203654    0.194788    0.556146    11.00000    0.01552    0.03007 =
         0.01581   -0.00885   -0.00031   -0.00884
C76   1    0.779607    0.416722    0.625750    11.00000    0.02319    0.03586 =
         0.01745   -0.00592    0.00176    0.00505
AFIX 137
H76A  6    0.798568    0.387464    0.587552    11.00000   -1.50000
H76B  6    0.801145    0.382821    0.667226    11.00000   -1.50000
H76C  6    0.811154    0.467637    0.620290    11.00000   -1.50000
AFIX   0
C77   1    0.634458    0.473745    0.691997    11.00000    0.01040    0.01617 =
         0.01514   -0.00167   -0.00200   -0.00296
C78   1    0.666637    0.435919    0.629175    11.00000    0.01985    0.01816 =
         0.01388   -0.00124   -0.00102   -0.00553
AFIX  13
H78   6    0.636404    0.383264    0.632169    11.00000   -1.20000
AFIX   0
C79   1   -0.011560    0.189081    0.938035    11.00000    0.01425    0.01289 =
         0.01626    0.00019    0.00171   -0.00426
AFIX  43
H79   6   -0.031583    0.137585    0.957028    11.00000   -1.20000
AFIX   0
C80   1    0.634888    0.488112    0.563583    11.00000    0.02652    0.03017 =
         0.01591   -0.00062   -0.00369   -0.00386
AFIX 137
H80A  6    0.653193    0.457624    0.526013    11.00000   -1.50000
H80B  6    0.668090    0.538242    0.557467    11.00000   -1.50000
H80C  6    0.563061    0.501874    0.565293    11.00000   -1.50000
AFIX   0
C81   1    0.157679    0.175594    1.066380    11.00000    0.02605    0.02595 =
         0.01995   -0.00954    0.00143   -0.00270
AFIX 137
H81A  6    0.091725    0.185980    1.047553    11.00000   -1.50000
H81B  6    0.170293    0.221111    1.089603    11.00000   -1.50000
H81C  6    0.161136    0.125223    1.098172    11.00000   -1.50000
AFIX   0
C82   1    0.385785   -0.146770    0.935307    11.00000    0.02023    0.01612 =
         0.04478   -0.00200    0.00563    0.00100
AFIX 137
H82A  6    0.373161   -0.135107    0.887317    11.00000   -1.50000
H82B  6    0.411902   -0.203890    0.946413    11.00000   -1.50000
H82C  6    0.434160   -0.111479    0.946424    11.00000   -1.50000
AFIX   0
C83   1    0.385641    0.106031    0.827073    11.00000    0.01043    0.01220 =
         0.01259   -0.00066    0.00157   -0.00115
AFIX  23
H83A  6    0.369539    0.076329    0.871688    11.00000   -1.20000
H83B  6    0.347082    0.085639    0.793681    11.00000   -1.20000
AFIX   0
C84   1    0.603472    0.687083    0.742815    11.00000    0.02694    0.01405 =
         0.03507   -0.00379   -0.00305   -0.00220
AFIX  13
H84   6    0.563212    0.710533    0.703213    11.00000   -1.20000
AFIX   0
C85   1    0.667415    0.187601    0.513973    11.00000    0.03190    0.03271 =
         0.01717   -0.00555    0.00999   -0.00994
AFIX 137
H85A  6    0.709661    0.228424    0.491959    11.00000   -1.50000
H85B  6    0.597937    0.206515    0.505420    11.00000   -1.50000
H85C  6    0.684675    0.136064    0.496174    11.00000   -1.50000
AFIX   0
C86   1   -0.120021    0.509848    0.771952    11.00000    0.01525    0.02754 =
         0.03025   -0.00892   -0.00813    0.00140
AFIX 137
H86A  6   -0.110993    0.567771    0.760160    11.00000   -1.50000
H86B  6   -0.148251    0.500200    0.817662    11.00000   -1.50000
H86C  6   -0.164948    0.493894    0.740671    11.00000   -1.50000
AFIX   0
C87   1    0.305761   -0.151383    1.050482    11.00000    0.03890    0.01376 =
         0.02732    0.00262   -0.01199   -0.00117
AFIX 137
H87A  6    0.323683   -0.210054    1.061661    11.00000   -1.50000
H87B  6    0.244934   -0.135594    1.075470    11.00000   -1.50000
H87C  6    0.359368   -0.121682    1.062486    11.00000   -1.50000
AFIX   0
C88   1    0.236198    0.102165    0.570093    11.00000    0.02936    0.02772 =
         0.03626   -0.01885    0.01230   -0.01366
AFIX 137
H88A  6    0.177511    0.071994    0.576173    11.00000   -1.50000
H88B  6    0.274637    0.090511    0.610801    11.00000   -1.50000
H88C  6    0.277003    0.085483    0.532116    11.00000   -1.50000
AFIX   0
C89   1    0.376739   -0.092890    0.649353    11.00000    0.03783    0.02203 =
         0.03051   -0.01093   -0.00056   -0.01380
AFIX 137
H89A  6    0.350399   -0.130968    0.623573    11.00000   -1.50000
H89B  6    0.323538   -0.052008    0.660116    11.00000   -1.50000
H89C  6    0.403824   -0.122772    0.690925    11.00000   -1.50000
AFIX   0
C90   1   -0.032249    0.012250    0.845876    11.00000    0.02081    0.02482 =
         0.03907   -0.00407   -0.00977   -0.00610
AFIX 137
H90A  6   -0.079409    0.023234    0.809693    11.00000   -1.50000
H90B  6   -0.064057    0.029315    0.886898    11.00000   -1.50000
H90C  6   -0.010866   -0.046171    0.853707    11.00000   -1.50000
AFIX   0
C91   1    0.078716    0.729253    0.863408    11.00000    0.03173    0.01321 =
         0.04393   -0.00611    0.00110    0.00096
AFIX 137
H91A  6    0.094421    0.785734    0.851949    11.00000   -1.50000
H91B  6    0.064585    0.717797    0.911724    11.00000   -1.50000
H91C  6    0.020650    0.721101    0.839105    11.00000   -1.50000
AFIX   0
C92   1    0.555235    0.722974    0.803640    11.00000    0.04147    0.02202 =
         0.05061   -0.01615   -0.00234   -0.00024
AFIX 137
H92A  6    0.546974    0.782497    0.793587    11.00000   -1.50000
H92B  6    0.597471    0.706814    0.842243    11.00000   -1.50000
H92C  6    0.490393    0.702580    0.814013    11.00000   -1.50000
AFIX   0
C93   1    0.683028    0.174764    0.589695    11.00000    0.02547    0.03560 =
         0.01721   -0.01232    0.00944   -0.01536
AFIX  13
H93   6    0.680230    0.229483    0.604953    11.00000   -1.20000
AFIX   0
C94   1    0.543674   -0.113418    0.592512    11.00000    0.03992    0.02382 =
         0.04642   -0.02059    0.00346   -0.00064
AFIX 137
H94A  6    0.518412   -0.154375    0.569208    11.00000   -1.50000
H94B  6    0.572879   -0.139975    0.634487    11.00000   -1.50000
H94C  6    0.594193   -0.086202    0.564011    11.00000   -1.50000
AFIX   0
C95   1    0.148606    0.213735    0.490264    11.00000    0.02037    0.07380 =
         0.01743   -0.01565   -0.00037   -0.01869
AFIX 137
H95A  6    0.129361    0.272411    0.480935    11.00000   -1.50000
H95B  6    0.089286    0.184380    0.494140    11.00000   -1.50000
H95C  6    0.192012    0.196515    0.453641    11.00000   -1.50000
AFIX   0
B1    5    0.354270    0.199416    0.827067    11.00000    0.01074    0.01474 =
         0.01162   -0.00429    0.00028   -0.00165
GE2   2    0.448111    0.302064    0.711980    11.00000    0.00668    0.01056 =
         0.00959   -0.00248    0.00018   -0.00148
C97   1    0.708113    0.713870    0.728580    11.00000    0.03475    0.02114 =
         0.07306   -0.00802    0.00027   -0.01053
AFIX 137
H97A  6    0.736917    0.692773    0.688289    11.00000   -1.50000
H97B  6    0.749514    0.692453    0.766781    11.00000   -1.50000
H97C  6    0.704646    0.773468    0.721591    11.00000   -1.50000
AFIX   0
C98   1    0.787533    0.131779    0.601512    11.00000    0.01695    0.10675 =
         0.02237   -0.01846    0.00634   -0.01644
AFIX 137
H98A  6    0.791360    0.077305    0.588041    11.00000   -1.50000
H98B  6    0.801815    0.127108    0.649130    11.00000   -1.50000
H98C  6    0.836041    0.163521    0.574898    11.00000   -1.50000
AFIX   0
REM #####
H500  6    0.404029    0.232304    0.758476    11.00000    0.02179
HKLF 4


REM  RK337_0m_a.res in P-1
REM wR2 = 0.1114, GooF = S = 1.038, Restrained GooF = 1.038 for all data
REM R1 = 0.0377 for 18586 Fo > 4sig(Fo) and 0.0536 for all 23374 data
REM 930 parameters refined using 0 restraints

END

WGHT      0.0610      2.1347

REM Highest difference peak  0.467,  deepest hole -0.389,  1-sigma level  0.076
Q1    1   0.5216  0.2969  0.7231  11.00000  0.05    0.47
Q2    1   0.1209  0.1520  0.9087  11.00000  0.05    0.46
Q3    1   0.1015  0.4397  0.9031  11.00000  0.05    0.45
Q4    1   0.4009  0.3577  0.7207  11.00000  0.05    0.44
Q5    1   0.6036  0.6421  0.7409  11.00000  0.05    0.43
Q6    1   0.3449  0.5051  0.7261  11.00000  0.05    0.43
Q7    1   0.1548  0.4234  0.9538  11.00000  0.05    0.42
Q8    1   0.3570  0.4371  0.7224  11.00000  0.05    0.42
Q9    1   0.0700  0.3823  0.8774  11.00000  0.05    0.42
Q10   1   0.4997  0.0565  0.7190  11.00000  0.05    0.41
Q11   1   0.3791  0.1514  0.8240  11.00000  0.05    0.41
Q12   1   0.2865  0.2322  0.8172  11.00000  0.05    0.41
Q13   1   0.4375  0.0982  0.8180  11.00000  0.05    0.40
Q14   1   0.0952  0.0530  0.8543  11.00000  0.05    0.39
Q15   1   0.5986  0.1639  0.7166  11.00000  0.05    0.39
Q16   1   0.6025  0.4354  0.8444  11.00000  0.05    0.39
Q17   1   0.5410  0.4254  0.8984  11.00000  0.05    0.39
Q18   1   0.5872  0.4985  0.8086  11.00000  0.05    0.39
Q19   1   0.8382  0.4453  0.5738  11.00000  0.05    0.38
Q20   1   0.2442  0.3207  0.7931  11.00000  0.05    0.38
;
_shelx_res_checksum              85720

_shelx_fab_file                  
;
    1    0    0    189.98      0.00
    3    0    0     -7.52      0.00
    4    0    0      2.59      0.00
    5    0    0    -11.14      0.00
    6    0    0    -10.49      0.00
    7    0    0     -1.66      0.00
    8    0    0      3.24      0.00
    9    0    0      6.00      0.00
   10    0    0      6.76      0.00
   11    0    0      4.48      0.00
   12    0    0      1.47      0.00
   13    0    0     -0.32      0.00
   14    0    0     -0.73      0.00
   15    0    0     -0.84      0.00
   16    0    0     -0.73      0.00
   17    0    0     -0.05      0.00
   18    0    0      0.90      0.00
  -18    1    0     -0.10      0.00
  -17    1    0     -1.21      0.00
  -16    1    0     -0.77      0.00
  -15    1    0      1.39      0.00
  -14    1    0     -0.71      0.00
  -13    1    0     -0.76      0.00
  -12    1    0     -0.55      0.00
  -11    1    0     -0.05      0.00
  -10    1    0      1.59      0.00
   -9    1    0      1.74      0.00
   -8    1    0     -0.10      0.00
   -7    1    0      0.31      0.00
   -6    1    0     -2.34      0.00
   -5    1    0     -7.68      0.00
   -4    1    0     -5.31      0.00
   -3    1    0     -9.41      0.00
   -2    1    0    -44.43      0.00
   -1    1    0    -29.41      0.00
    1    1    0     48.21      0.00
    3    1    0     38.66      0.00
    4    1    0     21.42      0.00
    5    1    0      7.98      0.00
    6    1    0     -3.22      0.00
    7    1    0     -9.94      0.00
    8    1    0     -4.09      0.00
    9    1    0     -1.71      0.00
   10    1    0      0.75      0.00
   11    1    0      4.07      0.00
   12    1    0      2.78      0.00
   13    1    0      2.16      0.00
   14    1    0      1.09      0.00
   15    1    0      0.68      0.00
   16    1    0     -0.43      0.00
   17    1    0     -0.10      0.00
   18    1    0     -1.11      0.00
  -18    2    0     -0.14      0.00
  -17    2    0     -0.07      0.00
  -16    2    0     -0.20      0.00
  -15    2    0      1.87      0.00
  -14    2    0      3.17      0.00
  -13    2    0      2.38      0.00
  -12    2    0      2.82      0.00
  -11    2    0      5.02      0.00
  -10    2    0      2.25      0.00
   -9    2    0      1.54      0.00
   -8    2    0     -1.20      0.00
   -7    2    0      0.05      0.00
   -6    2    0      2.51      0.00
   -5    2    0      7.54      0.00
   -4    2    0      6.13      0.00
   -3    2    0      3.23      0.00
   -2    2    0      4.66      0.00
   -1    2    0     31.40      0.00
    0    2    0     28.00      0.00
    1    2    0     17.75      0.00
    2    2    0     -5.30      0.00
    3    2    0     -8.16      0.00
    4    2    0      9.71      0.00
    5    2    0     10.05      0.00
    6    2    0      9.54      0.00
    7    2    0      7.41      0.00
    8    2    0      5.19      0.00
    9    2    0      0.66      0.00
   10    2    0     -2.78      0.00
   11    2    0     -3.33      0.00
   12    2    0     -2.14      0.00
   13    2    0     -0.10      0.00
   14    2    0     -0.68      0.00
   15    2    0      0.37      0.00
   16    2    0      1.81      0.00
   17    2    0      2.65      0.00
   18    2    0      1.30      0.00
  -17    3    0     -1.44      0.00
  -16    3    0     -0.82      0.00
  -15    3    0     -0.26      0.00
  -14    3    0      0.05      0.00
  -13    3    0      0.76      0.00
  -12    3    0      1.35      0.00
  -11    3    0      4.15      0.00
  -10    3    0      4.32      0.00
   -9    3    0      2.60      0.00
   -8    3    0      0.07      0.00
   -7    3    0      0.28      0.00
   -6    3    0     -2.26      0.00
   -5    3    0     -0.52      0.00
   -4    3    0      6.29      0.00
   -3    3    0    -10.27      0.00
   -2    3    0     24.36      0.00
   -1    3    0     20.89      0.00
    0    3    0      5.40      0.00
    1    3    0    -29.57      0.00
    2    3    0     -3.80      0.00
    3    3    0    -13.07      0.00
    4    3    0     -2.62      0.00
    5    3    0     -1.64      0.00
    6    3    0      1.83      0.00
    7    3    0      9.07      0.00
    8    3    0     10.23      0.00
    9    3    0      9.95      0.00
   10    3    0      4.93      0.00
   11    3    0      0.47      0.00
   12    3    0     -1.56      0.00
   13    3    0     -2.02      0.00
   14    3    0     -2.38      0.00
   15    3    0     -1.96      0.00
   16    3    0     -0.07      0.00
   17    3    0      1.49      0.00
   18    3    0      1.58      0.00
  -17    4    0     -0.11      0.00
  -16    4    0      0.04      0.00
  -15    4    0      0.64      0.00
  -14    4    0     -0.27      0.00
  -13    4    0      0.98      0.00
  -12    4    0      0.29      0.00
  -11    4    0      1.70      0.00
  -10    4    0      0.55      0.00
   -9    4    0     -0.81      0.00
   -8    4    0     -1.02      0.00
   -7    4    0      2.62      0.00
   -6    4    0      3.32      0.00
   -5    4    0      2.63      0.00
   -4    4    0      4.53      0.00
   -3    4    0     -3.68      0.00
   -2    4    0     -4.40      0.00
   -1    4    0      7.99      0.00
    0    4    0     -8.26      0.00
    1    4    0     -2.77      0.00
    2    4    0      4.01      0.00
    3    4    0      6.89      0.00
    4    4    0      3.03      0.00
    5    4    0     -1.00      0.00
    6    4    0      2.54      0.00
    7    4    0      2.82      0.00
    8    4    0      4.19      0.00
    9    4    0      6.17      0.00
   10    4    0      4.71      0.00
   11    4    0      2.85      0.00
   12    4    0      1.56      0.00
   13    4    0      1.42      0.00
   14    4    0     -0.25      0.00
   15    4    0     -1.06      0.00
   16    4    0     -0.98      0.00
   17    4    0      0.25      0.00
   18    4    0      0.44      0.00
  -17    5    0     -1.82      0.00
  -16    5    0     -0.95      0.00
  -15    5    0     -0.97      0.00
  -14    5    0      0.37      0.00
  -13    5    0      0.80      0.00
  -12    5    0      0.91      0.00
  -11    5    0      1.53      0.00
  -10    5    0      2.46      0.00
   -9    5    0      0.79      0.00
   -8    5    0      0.04      0.00
   -7    5    0      2.83      0.00
   -6    5    0      0.65      0.00
   -5    5    0      0.11      0.00
   -4    5    0      2.22      0.00
   -3    5    0      9.26      0.00
   -2    5    0     11.69      0.00
   -1    5    0     13.76      0.00
    0    5    0      8.49      0.00
    1    5    0     -4.51      0.00
    2    5    0     -3.54      0.00
    3    5    0      2.29      0.00
    4    5    0      6.08      0.00
    5    5    0      2.92      0.00
    6    5    0      5.03      0.00
    7    5    0      5.37      0.00
    8    5    0      3.92      0.00
    9    5    0      3.62      0.00
   10    5    0      1.97      0.00
   11    5    0      1.40      0.00
   12    5    0      0.96      0.00
   13    5    0      1.02      0.00
   14    5    0      0.57      0.00
   15    5    0      1.97      0.00
   16    5    0      1.78      0.00
   17    5    0      0.46      0.00
   18    5    0      1.36      0.00
  -17    6    0     -0.94      0.00
  -16    6    0     -0.22      0.00
  -15    6    0      0.91      0.00
  -14    6    0      0.38      0.00
  -13    6    0      0.90      0.00
  -12    6    0     -0.13      0.00
  -11    6    0     -0.97      0.00
  -10    6    0     -0.84      0.00
   -9    6    0     -1.35      0.00
   -8    6    0     -2.20      0.00
   -7    6    0     -0.27      0.00
   -6    6    0     -0.81      0.00
   -5    6    0      1.50      0.00
   -4    6    0     -1.25      0.00
   -3    6    0      2.33      0.00
   -2    6    0      2.76      0.00
   -1    6    0     -1.54      0.00
    0    6    0     -1.91      0.00
    1    6    0      5.79      0.00
    2    6    0      4.16      0.00
    3    6    0      6.75      0.00
    4    6    0     -0.02      0.00
    5    6    0      2.01      0.00
    6    6    0      2.44      0.00
    7    6    0      6.00      0.00
    8    6    0      5.32      0.00
    9    6    0      3.13      0.00
   10    6    0      1.66      0.00
   11    6    0      0.80      0.00
   12    6    0      0.08      0.00
   13    6    0     -0.44      0.00
   14    6    0      0.16      0.00
   15    6    0      0.30      0.00
   16    6    0      0.58      0.00
   17    6    0      0.29      0.00
   18    6    0      0.54      0.00
  -16    7    0     -1.63      0.00
  -15    7    0     -0.69      0.00
  -14    7    0     -0.66      0.00
  -13    7    0      0.83      0.00
  -12    7    0      0.01      0.00
  -11    7    0      0.90      0.00
  -10    7    0     -0.72      0.00
   -9    7    0     -0.78      0.00
   -8    7    0     -0.28      0.00
   -7    7    0      2.01      0.00
   -6    7    0     -0.50      0.00
   -5    7    0      0.02      0.00
   -4    7    0      3.43      0.00
   -3    7    0      1.62      0.00
   -2    7    0      3.26      0.00
   -1    7    0     -2.47      0.00
    0    7    0     -5.63      0.00
    1    7    0     -7.87      0.00
    2    7    0     -1.07      0.00
    3    7    0      2.19      0.00
    4    7    0      4.13      0.00
    5    7    0      5.68      0.00
    6    7    0      4.27      0.00
    7    7    0      6.10      0.00
    8    7    0      4.96      0.00
    9    7    0      1.86      0.00
   10    7    0      1.25      0.00
   11    7    0      1.72      0.00
   12    7    0      3.77      0.00
   13    7    0      0.70      0.00
   14    7    0     -0.54      0.00
   15    7    0     -0.35      0.00
   16    7    0     -0.16      0.00
   17    7    0     -0.37      0.00
  -15    8    0     -0.14      0.00
  -14    8    0      0.19      0.00
  -13    8    0      0.92      0.00
  -12    8    0     -0.41      0.00
  -11    8    0      0.79      0.00
  -10    8    0      1.06      0.00
   -9    8    0      0.49      0.00
   -8    8    0      2.24      0.00
   -7    8    0      1.88      0.00
   -6    8    0      2.45      0.00
   -5    8    0      1.59      0.00
   -4    8    0      7.63      0.00
   -3    8    0      8.20      0.00
   -2    8    0      3.89      0.00
   -1    8    0      1.63      0.00
    0    8    0     -3.90      0.00
    1    8    0     -4.00      0.00
    2    8    0     -3.99      0.00
    3    8    0     -4.82      0.00
    4    8    0     -3.40      0.00
    5    8    0      0.84      0.00
    6    8    0      4.70      0.00
    7    8    0      5.69      0.00
    8    8    0      4.65      0.00
    9    8    0      1.74      0.00
   10    8    0     -0.61      0.00
   11    8    0     -0.51      0.00
   12    8    0     -2.11      0.00
   13    8    0     -2.27      0.00
   14    8    0     -1.35      0.00
   15    8    0      0.88      0.00
   16    8    0      1.63      0.00
   17    8    0      1.34      0.00
  -15    9    0      0.05      0.00
  -14    9    0      0.17      0.00
  -13    9    0      1.48      0.00
  -12    9    0      0.67      0.00
  -11    9    0     -0.17      0.00
  -10    9    0     -1.81      0.00
   -9    9    0     -2.20      0.00
   -8    9    0     -0.85      0.00
   -7    9    0     -0.24      0.00
   -6    9    0      1.39      0.00
   -5    9    0      1.52      0.00
   -4    9    0      2.85      0.00
   -3    9    0      5.21      0.00
   -2    9    0      3.02      0.00
   -1    9    0      2.22      0.00
    0    9    0      3.50      0.00
    1    9    0      3.49      0.00
    2    9    0     -1.41      0.00
    3    9    0     -4.89      0.00
    4    9    0     -2.41      0.00
    5    9    0     -0.15      0.00
    6    9    0      3.91      0.00
    7    9    0      4.85      0.00
    8    9    0      4.35      0.00
    9    9    0      4.18      0.00
   10    9    0      2.49      0.00
   11    9    0      1.97      0.00
   12    9    0      2.43      0.00
   13    9    0      0.16      0.00
   14    9    0     -1.84      0.00
   15    9    0     -1.94      0.00
   16    9    0     -0.29      0.00
   17    9    0      0.28      0.00
  -15   10    0      0.86      0.00
  -14   10    0     -1.07      0.00
  -13   10    0     -0.50      0.00
  -12   10    0      0.68      0.00
  -11   10    0     -0.01      0.00
  -10   10    0     -1.30      0.00
   -9   10    0     -2.51      0.00
   -8   10    0     -1.00      0.00
   -7   10    0     -0.49      0.00
   -6   10    0     -1.62      0.00
   -5   10    0      1.41      0.00
   -4   10    0      0.92      0.00
   -3   10    0      2.20      0.00
   -2   10    0     -0.59      0.00
   -1   10    0     -1.55      0.00
    0   10    0     -2.70      0.00
    1   10    0     -0.17      0.00
    2   10    0     -1.69      0.00
    3   10    0      0.19      0.00
    4   10    0     -1.21      0.00
    5   10    0      0.72      0.00
    6   10    0      0.90      0.00
    7   10    0     -0.48      0.00
    8   10    0     -2.22      0.00
    9   10    0     -1.25      0.00
   10   10    0      0.20      0.00
   11   10    0      1.81      0.00
   12   10    0      3.32      0.00
   13   10    0      3.24      0.00
   14   10    0      2.65      0.00
   15   10    0      1.80      0.00
   16   10    0      0.85      0.00
   17   10    0      0.33      0.00
  -15   11    0      1.04      0.00
  -14   11    0      2.11      0.00
  -13   11    0      1.21      0.00
  -12   11    0      0.80      0.00
  -11   11    0      1.08      0.00
  -10   11    0     -1.03      0.00
   -9   11    0      0.12      0.00
   -8   11    0      0.99      0.00
   -7   11    0      2.92      0.00
   -6   11    0      2.49      0.00
   -5   11    0      1.15      0.00
   -4   11    0      3.40      0.00
   -3   11    0     -0.56      0.00
   -2   11    0     -1.56      0.00
   -1   11    0     -2.23      0.00
    0   11    0      0.80      0.00
    1   11    0     -2.27      0.00
    2   11    0     -2.58      0.00
    3   11    0     -0.53      0.00
    4   11    0      1.14      0.00
    5   11    0      2.93      0.00
    6   11    0      4.27      0.00
    7   11    0      1.92      0.00
    8   11    0     -2.70      0.00
    9   11    0     -3.52      0.00
   10   11    0     -3.08      0.00
   11   11    0     -1.19      0.00
   12   11    0     -0.60      0.00
   13   11    0      1.14      0.00
   14   11    0      1.48      0.00
   15   11    0      2.53      0.00
   16   11    0      2.66      0.00
  -14   12    0      0.30      0.00
  -13   12    0      0.52      0.00
  -12   12    0      0.70      0.00
  -11   12    0      0.25      0.00
  -10   12    0     -1.66      0.00
   -9   12    0     -2.04      0.00
   -8   12    0     -2.55      0.00
   -7   12    0     -0.88      0.00
   -6   12    0      1.53      0.00
   -5   12    0      1.98      0.00
   -4   12    0      4.17      0.00
   -3   12    0      3.48      0.00
   -2   12    0      1.66      0.00
   -1   12    0      1.37      0.00
    0   12    0      6.38      0.00
    1   12    0      3.19      0.00
    2   12    0      1.96      0.00
    3   12    0      1.42      0.00
    4   12    0      2.76      0.00
    5   12    0      4.48      0.00
    6   12    0      4.32      0.00
    7   12    0      3.26      0.00
    8   12    0      1.45      0.00
    9   12    0     -0.51      0.00
   10   12    0      0.08      0.00
   11   12    0     -0.29      0.00
   12   12    0      0.23      0.00
   13   12    0     -1.38      0.00
   14   12    0     -1.51      0.00
   15   12    0     -0.74      0.00
   16   12    0      1.33      0.00
  -13   13    0      0.76      0.00
  -12   13    0      1.44      0.00
  -11   13    0      1.32      0.00
  -10   13    0      1.80      0.00
   -9   13    0      0.91      0.00
   -8   13    0      0.43      0.00
   -7   13    0     -1.50      0.00
   -6   13    0     -0.50      0.00
   -5   13    0     -1.70      0.00
   -4   13    0     -3.92      0.00
   -3   13    0     -3.47      0.00
   -2   13    0     -4.55      0.00
   -1   13    0     -2.22      0.00
    0   13    0      0.04      0.00
    1   13    0      1.42      0.00
    2   13    0      1.52      0.00
    3   13    0      0.46      0.00
    4   13    0      1.98      0.00
    5   13    0      1.92      0.00
    6   13    0      0.24      0.00
    7   13    0     -1.81      0.00
    8   13    0     -2.76      0.00
    9   13    0     -1.61      0.00
   10   13    0     -0.68      0.00
   11   13    0      0.84      0.00
   12   13    0      0.18      0.00
   13   13    0      0.32      0.00
   14   13    0     -0.83      0.00
   15   13    0      0.33      0.00
  -13   14    0     -0.22      0.00
  -12   14    0     -0.24      0.00
  -11   14    0      0.22      0.00
  -10   14    0      2.76      0.00
   -9   14    0      3.25      0.00
   -8   14    0      2.62      0.00
   -7   14    0      2.77      0.00
   -6   14    0      3.48      0.00
   -5   14    0      4.05      0.00
   -4   14    0      0.29      0.00
   -3   14    0     -2.66      0.00
   -2   14    0     -3.21      0.00
   -1   14    0     -2.04      0.00
    0   14    0     -0.34      0.00
    1   14    0      0.61      0.00
    2   14    0      2.82      0.00
    3   14    0      3.32      0.00
    4   14    0      2.61      0.00
    5   14    0      3.10      0.00
    6   14    0      1.18      0.00
    7   14    0     -0.39      0.00
    8   14    0     -0.73      0.00
    9   14    0      0.86      0.00
   10   14    0     -0.13      0.00
   11   14    0     -0.89      0.00
   12   14    0     -0.02      0.00
   13   14    0     -0.51      0.00
   14   14    0     -1.01      0.00
   15   14    0      0.60      0.00
  -12   15    0     -0.10      0.00
  -11   15    0     -0.31      0.00
  -10   15    0      0.17      0.00
   -9   15    0     -0.04      0.00
   -8   15    0     -0.44      0.00
   -7   15    0      0.84      0.00
   -6   15    0      1.51      0.00
   -5   15    0      1.37      0.00
   -4   15    0      1.65      0.00
   -3   15    0     -0.34      0.00
   -2   15    0     -1.80      0.00
   -1   15    0     -1.61      0.00
    0   15    0     -1.44      0.00
    1   15    0     -1.52      0.00
    2   15    0     -2.54      0.00
    3   15    0      0.78      0.00
    4   15    0      1.92      0.00
    5   15    0      2.20      0.00
    6   15    0      1.30      0.00
    7   15    0      0.34      0.00
    8   15    0     -0.18      0.00
    9   15    0      0.05      0.00
   10   15    0     -1.47      0.00
   11   15    0     -1.88      0.00
   12   15    0     -0.47      0.00
   13   15    0     -1.80      0.00
   14   15    0      0.21      0.00
  -11   16    0      1.05      0.00
  -10   16    0     -0.02      0.00
   -9   16    0     -0.34      0.00
   -8   16    0     -1.34      0.00
   -7   16    0      0.53      0.00
   -6   16    0      2.38      0.00
   -5   16    0      0.64      0.00
   -4   16    0      0.32      0.00
   -3   16    0     -0.52      0.00
   -2   16    0      1.30      0.00
   -1   16    0      0.75      0.00
    0   16    0      1.11      0.00
    1   16    0      0.19      0.00
    2   16    0     -0.34      0.00
    3   16    0      0.36      0.00
    4   16    0     -0.04      0.00
    5   16    0     -1.45      0.00
    6   16    0     -1.05      0.00
    7   16    0      1.28      0.00
    8   16    0      2.77      0.00
    9   16    0      1.26      0.00
   10   16    0      0.04      0.00
   11   16    0      0.69      0.00
   12   16    0      1.54      0.00
   13   16    0      0.04      0.00
   14   16    0      0.00      0.00
  -10   17    0      0.66      0.00
   -9   17    0      0.15      0.00
   -8   17    0      0.68      0.00
   -7   17    0      0.81      0.00
   -6   17    0      0.22      0.00
   -5   17    0      0.00      0.00
   -4   17    0     -0.88      0.00
   -3   17    0     -0.67      0.00
   -2   17    0     -0.49      0.00
   -1   17    0     -0.52      0.00
    0   17    0      0.12      0.00
    1   17    0      0.79      0.00
    2   17    0      1.33      0.00
    3   17    0      1.45      0.00
    4   17    0      2.29      0.00
    5   17    0      1.30      0.00
    6   17    0     -0.54      0.00
    7   17    0     -1.59      0.00
    8   17    0     -0.39      0.00
    9   17    0     -1.93      0.00
   10   17    0     -2.36      0.00
   11   17    0      0.21      0.00
   12   17    0      1.28      0.00
   13   17    0      0.96      0.00
   -9   18    0      0.88      0.00
   -8   18    0      1.05      0.00
   -7   18    0      0.06      0.00
   -6   18    0     -0.22      0.00
   -5   18    0     -0.42      0.00
   -4   18    0      1.88      0.00
   -3   18    0     -1.71      0.00
   -2   18    0     -1.31      0.00
   -1   18    0     -0.09      0.00
    0   18    0     -0.59      0.00
    1   18    0     -1.14      0.00
    2   18    0      0.25      0.00
    3   18    0      2.41      0.00
    4   18    0      2.61      0.00
    5   18    0      1.31      0.00
    6   18    0     -0.13      0.00
    7   18    0      0.02      0.00
    8   18    0     -1.16      0.00
    9   18    0     -3.29      0.00
   10   18    0     -1.95      0.00
   11   18    0     -0.31      0.00
   12   18    0      0.36      0.00
   -8   19    0      1.71      0.00
   -7   19    0      1.76      0.00
   -6   19    0     -1.55      0.00
   -5   19    0     -2.82      0.00
   -4   19    0     -1.08      0.00
   -3   19    0     -1.44      0.00
   -2   19    0     -2.84      0.00
   -1   19    0     -0.66      0.00
    0   19    0     -0.29      0.00
    1   19    0      0.01      0.00
    2   19    0     -1.12      0.00
    3   19    0     -0.05      0.00
    4   19    0     -0.38      0.00
    5   19    0     -0.22      0.00
    6   19    0     -0.42      0.00
    7   19    0      1.84      0.00
    8   19    0      1.69      0.00
    9   19    0     -1.50      0.00
   10   19    0     -1.15      0.00
   11   19    0     -0.70      0.00
   -6   20    0     -0.76      0.00
   -5   20    0      0.34      0.00
   -4   20    0      0.34      0.00
   -3   20    0      0.14      0.00
   -2   20    0     -0.37      0.00
   -1   20    0     -0.18      0.00
    0   20    0     -0.65      0.00
    1   20    0      0.08      0.00
    2   20    0      1.24      0.00
    3   20    0      1.82      0.00
    4   20    0      3.29      0.00
    5   20    0      0.39      0.00
    6   20    0     -1.12      0.00
    7   20    0     -0.64      0.00
    8   20    0      0.18      0.00
    9   20    0      0.30      0.00
   -4   21    0     -0.48      0.00
   -3   21    0     -0.49      0.00
   -2   21    0      1.53      0.00
   -1   21    0      0.78      0.00
    0   21    0     -0.27      0.00
    1   21    0      0.90      0.00
    2   21    0     -0.61      0.00
    3   21    0     -3.06      0.00
    4   21    0     -2.22      0.00
    5   21    0     -1.15      0.00
    6   21    0      0.94      0.00
    7   21    0     -0.52      0.00
   -1   22    0      0.76      0.00
    0   22    0      1.05      0.00
    1   22    0      0.40      0.00
    2   22    0      0.81      0.00
    3   22    0      1.12      0.00
    4   22    0      0.00      0.00
   -4  -22    1     -1.48      0.00
   -3  -22    1     -2.45      0.00
   -2  -22    1     -1.03      0.00
   -1  -22    1     -1.35      0.00
    0  -22    1     -1.99      0.00
   -7  -21    1     -1.09      0.00
   -6  -21    1     -1.29      0.00
   -5  -21    1      0.03      0.00
   -4  -21    1      3.88      0.00
   -3  -21    1      2.50      0.00
   -2  -21    1      0.80      0.00
   -1  -21    1     -0.69      0.00
    0  -21    1     -2.08      0.00
    1  -21    1     -1.16      0.00
    2  -21    1     -1.28      0.00
    3  -21    1     -0.13      0.00
    4  -21    1      1.16      0.00
   -9  -20    1      0.36      0.00
   -8  -20    1      1.40      0.00
   -7  -20    1      1.13      0.00
   -6  -20    1     -0.67      0.00
   -5  -20    1     -1.19      0.00
   -4  -20    1     -0.42      0.00
   -3  -20    1     -1.05      0.00
   -2  -20    1     -1.00      0.00
   -1  -20    1     -0.83      0.00
    0  -20    1      0.04      0.00
    1  -20    1     -0.98      0.00
    2  -20    1     -2.66      0.00
    3  -20    1     -0.60      0.00
    4  -20    1     -0.32      0.00
    5  -20    1     -1.19      0.00
    6  -20    1     -0.64      0.00
  -10  -19    1      0.43      0.00
   -9  -19    1     -0.51      0.00
   -8  -19    1      0.42      0.00
   -7  -19    1     -0.50      0.00
   -6  -19    1      0.28      0.00
   -5  -19    1      2.36      0.00
   -4  -19    1      1.35      0.00
   -3  -19    1      1.60      0.00
   -2  -19    1     -0.64      0.00
   -1  -19    1     -0.79      0.00
    0  -19    1     -0.66      0.00
    1  -19    1     -0.34      0.00
    2  -19    1     -0.85      0.00
    3  -19    1      0.79      0.00
    4  -19    1      2.59      0.00
    5  -19    1      1.35      0.00
    6  -19    1      0.78      0.00
    7  -19    1      0.27      0.00
  -12  -18    1      0.66      0.00
  -11  -18    1     -1.37      0.00
  -10  -18    1     -0.23      0.00
   -9  -18    1      1.87      0.00
   -8  -18    1      1.83      0.00
   -7  -18    1     -0.41      0.00
   -6  -18    1     -0.24      0.00
   -5  -18    1      0.45      0.00
   -4  -18    1     -0.61      0.00
   -3  -18    1     -1.41      0.00
   -2  -18    1     -0.66      0.00
   -1  -18    1      0.93      0.00
    0  -18    1     -0.01      0.00
    1  -18    1     -0.85      0.00
    2  -18    1      1.47      0.00
    3  -18    1      1.32      0.00
    4  -18    1      1.35      0.00
    5  -18    1      0.37      0.00
    6  -18    1      1.08      0.00
    7  -18    1     -0.70      0.00
    8  -18    1     -1.13      0.00
    9  -18    1     -1.53      0.00
  -13  -17    1     -0.02      0.00
  -12  -17    1     -0.81      0.00
  -11  -17    1     -0.07      0.00
  -10  -17    1      1.83      0.00
   -9  -17    1      3.84      0.00
   -8  -17    1      3.53      0.00
   -7  -17    1      1.12      0.00
   -6  -17    1      0.34      0.00
   -5  -17    1     -1.37      0.00
   -4  -17    1     -1.17      0.00
   -3  -17    1     -1.35      0.00
   -2  -17    1     -1.04      0.00
   -1  -17    1     -0.19      0.00
    0  -17    1     -0.07      0.00
    1  -17    1     -0.97      0.00
    2  -17    1      0.36      0.00
    3  -17    1      1.34      0.00
    4  -17    1     -0.11      0.00
    5  -17    1      1.58      0.00
    6  -17    1      1.20      0.00
    7  -17    1     -0.86      0.00
    8  -17    1     -1.87      0.00
    9  -17    1     -2.06      0.00
   10  -17    1     -0.38      0.00
  -13  -16    1     -1.42      0.00
  -12  -16    1     -1.79      0.00
  -11  -16    1     -3.21      0.00
  -10  -16    1     -0.24      0.00
   -9  -16    1      1.76      0.00
   -8  -16    1      0.09      0.00
   -7  -16    1     -0.53      0.00
   -6  -16    1      0.86      0.00
   -5  -16    1      1.17      0.00
   -4  -16    1      0.75      0.00
   -3  -16    1     -0.94      0.00
   -2  -16    1     -1.56      0.00
   -1  -16    1     -1.15      0.00
    0  -16    1     -0.45      0.00
    1  -16    1     -2.08      0.00
    2  -16    1     -1.27      0.00
    3  -16    1      0.15      0.00
    4  -16    1      1.45      0.00
    5  -16    1     -0.51      0.00
    6  -16    1     -0.44      0.00
    7  -16    1     -1.15      0.00
    8  -16    1     -0.86      0.00
    9  -16    1     -0.11      0.00
   10  -16    1     -0.51      0.00
   11  -16    1      0.06      0.00
  -14  -15    1     -0.11      0.00
  -13  -15    1     -0.43      0.00
  -12  -15    1      0.75      0.00
  -11  -15    1     -0.63      0.00
  -10  -15    1      1.01      0.00
   -9  -15    1      1.69      0.00
   -8  -15    1     -0.20      0.00
   -7  -15    1     -0.52      0.00
   -6  -15    1     -0.48      0.00
   -5  -15    1      0.20      0.00
   -4  -15    1     -0.50      0.00
   -3  -15    1      1.34      0.00
   -2  -15    1      1.95      0.00
   -1  -15    1      2.16      0.00
    0  -15    1      0.77      0.00
    1  -15    1      0.08      0.00
    2  -15    1     -0.84      0.00
    3  -15    1     -0.75      0.00
    4  -15    1      0.41      0.00
    5  -15    1      0.99      0.00
    6  -15    1     -0.58      0.00
    7  -15    1     -0.47      0.00
    8  -15    1      0.53      0.00
    9  -15    1      0.42      0.00
   10  -15    1      0.74      0.00
   11  -15    1      0.20      0.00
   12  -15    1      0.00      0.00
  -15  -14    1     -1.01      0.00
  -14  -14    1     -0.61      0.00
  -13  -14    1      1.38      0.00
  -12  -14    1      0.69      0.00
  -11  -14    1      0.83      0.00
  -10  -14    1      0.43      0.00
   -9  -14    1     -0.57      0.00
   -8  -14    1     -0.17      0.00
   -7  -14    1     -0.02      0.00
   -6  -14    1     -1.99      0.00
   -5  -14    1     -1.06      0.00
   -4  -14    1     -1.67      0.00
   -3  -14    1     -1.89      0.00
   -2  -14    1     -1.22      0.00
   -1  -14    1     -0.18      0.00
    0  -14    1      1.80      0.00
    1  -14    1      0.80      0.00
    2  -14    1      1.00      0.00
    3  -14    1      0.70      0.00
    4  -14    1     -1.94      0.00
    5  -14    1     -1.86      0.00
    6  -14    1     -3.27      0.00
    7  -14    1     -3.09      0.00
    8  -14    1     -2.14      0.00
    9  -14    1     -2.53      0.00
   10  -14    1     -1.64      0.00
   11  -14    1      0.23      0.00
   12  -14    1      1.31      0.00
   13  -14    1      0.01      0.00
  -15  -13    1     -1.35      0.00
  -14  -13    1     -1.02      0.00
  -13  -13    1      0.38      0.00
  -12  -13    1     -0.30      0.00
  -11  -13    1      0.29      0.00
  -10  -13    1      0.67      0.00
   -9  -13    1      1.45      0.00
   -8  -13    1      3.33      0.00
   -7  -13    1      4.07      0.00
   -6  -13    1      2.17      0.00
   -5  -13    1     -0.21      0.00
   -4  -13    1     -1.00      0.00
   -3  -13    1     -1.84      0.00
   -2  -13    1     -1.66      0.00
   -1  -13    1      0.66      0.00
    0  -13    1      3.45      0.00
    1  -13    1      4.30      0.00
    2  -13    1      4.66      0.00
    3  -13    1      6.56      0.00
    4  -13    1      3.88      0.00
    5  -13    1      1.38      0.00
    6  -13    1      0.65      0.00
    7  -13    1     -1.31      0.00
    8  -13    1     -1.56      0.00
    9  -13    1     -3.15      0.00
   10  -13    1     -2.87      0.00
   11  -13    1     -1.08      0.00
   12  -13    1     -0.14      0.00
   13  -13    1      0.11      0.00
  -16  -12    1     -0.30      0.00
  -15  -12    1      0.45      0.00
  -14  -12    1      2.68      0.00
  -13  -12    1      1.16      0.00
  -12  -12    1     -0.28      0.00
  -11  -12    1     -1.36      0.00
  -10  -12    1     -0.66      0.00
   -9  -12    1     -1.29      0.00
   -8  -12    1     -0.66      0.00
   -7  -12    1     -0.17      0.00
   -6  -12    1     -1.70      0.00
   -5  -12    1     -3.17      0.00
   -4  -12    1     -2.85      0.00
   -3  -12    1     -2.36      0.00
   -2  -12    1     -3.48      0.00
   -1  -12    1     -5.67      0.00
    0  -12    1     -2.60      0.00
    1  -12    1     -2.07      0.00
    2  -12    1      1.19      0.00
    3  -12    1     -0.81      0.00
    4  -12    1      0.59      0.00
    5  -12    1     -1.58      0.00
    6  -12    1     -0.13      0.00
    7  -12    1      1.90      0.00
    8  -12    1      1.49      0.00
    9  -12    1      1.30      0.00
   10  -12    1     -0.27      0.00
   11  -12    1      0.54      0.00
   12  -12    1     -0.14      0.00
   13  -12    1      0.41      0.00
   14  -12    1      1.60      0.00
  -16  -11    1     -1.65      0.00
  -15  -11    1     -0.76      0.00
  -14  -11    1      0.39      0.00
  -13  -11    1      1.78      0.00
  -12  -11    1      2.07      0.00
  -11  -11    1      2.72      0.00
  -10  -11    1      1.71      0.00
   -9  -11    1      3.07      0.00
   -8  -11    1      1.11      0.00
   -7  -11    1     -0.08      0.00
   -6  -11    1     -2.50      0.00
   -5  -11    1     -4.69      0.00
   -4  -11    1     -3.84      0.00
   -3  -11    1     -2.33      0.00
   -2  -11    1     -1.24      0.00
   -1  -11    1     -1.55      0.00
    0  -11    1     -2.39      0.00
    1  -11    1      0.43      0.00
    2  -11    1      3.71      0.00
    3  -11    1     -0.06      0.00
    4  -11    1     -1.22      0.00
    5  -11    1     -3.08      0.00
    6  -11    1     -3.25      0.00
    7  -11    1     -1.99      0.00
    8  -11    1     -0.81      0.00
    9  -11    1     -0.34      0.00
   10  -11    1     -0.32      0.00
   11  -11    1      0.80      0.00
   12  -11    1      0.58      0.00
   13  -11    1     -0.59      0.00
   14  -11    1     -1.42      0.00
  -17  -10    1     -0.01      0.00
  -16  -10    1     -1.20      0.00
  -15  -10    1     -2.63      0.00
  -14  -10    1     -2.88      0.00
  -13  -10    1     -2.83      0.00
  -12  -10    1     -0.45      0.00
  -11  -10    1      0.09      0.00
  -10  -10    1      2.06      0.00
   -9  -10    1      4.13      0.00
   -8  -10    1      5.34      0.00
   -7  -10    1      3.92      0.00
   -6  -10    1     -1.22      0.00
   -5  -10    1     -2.58      0.00
   -4  -10    1     -3.28      0.00
   -3  -10    1     -1.55      0.00
   -2  -10    1     -0.72      0.00
   -1  -10    1      1.88      0.00
    0  -10    1      0.14      0.00
    1  -10    1      3.53      0.00
    2  -10    1      4.01      0.00
    3  -10    1      2.56      0.00
    4  -10    1     -2.83      0.00
    5  -10    1     -0.86      0.00
    6  -10    1     -1.75      0.00
    7  -10    1     -0.79      0.00
    8  -10    1      0.46      0.00
    9  -10    1      0.23      0.00
   10  -10    1      1.27      0.00
   11  -10    1      0.11      0.00
   12  -10    1      1.09      0.00
   13  -10    1      1.87      0.00
   14  -10    1     -0.54      0.00
   15  -10    1     -0.55      0.00
  -17   -9    1      0.04      0.00
  -16   -9    1      0.30      0.00
  -15   -9    1      1.24      0.00
  -14   -9    1      0.09      0.00
  -13   -9    1     -2.93      0.00
  -12   -9    1     -3.43      0.00
  -11   -9    1     -1.94      0.00
  -10   -9    1     -2.27      0.00
   -9   -9    1     -1.50      0.00
   -8   -9    1      0.03      0.00
   -7   -9    1     -0.05      0.00
   -6   -9    1     -1.17      0.00
   -5   -9    1     -0.96      0.00
   -4   -9    1      0.37      0.00
   -3   -9    1      0.23      0.00
   -2   -9    1     -0.34      0.00
   -1   -9    1     -4.46      0.00
    0   -9    1     -5.64      0.00
    1   -9    1      0.32      0.00
    2   -9    1      1.68      0.00
    3   -9    1      1.46      0.00
    4   -9    1     -0.92      0.00
    5   -9    1     -2.69      0.00
    6   -9    1     -0.84      0.00
    7   -9    1     -0.18      0.00
    8   -9    1      2.29      0.00
    9   -9    1      2.47      0.00
   10   -9    1      2.12      0.00
   11   -9    1      1.24      0.00
   12   -9    1     -0.34      0.00
   13   -9    1      0.52      0.00
   14   -9    1     -0.45      0.00
   15   -9    1     -1.10      0.00
  -17   -8    1     -1.62      0.00
  -16   -8    1     -1.88      0.00
  -15   -8    1     -1.35      0.00
  -14   -8    1      0.38      0.00
  -13   -8    1      2.19      0.00
  -12   -8    1      1.76      0.00
  -11   -8    1      2.22      0.00
  -10   -8    1     -0.04      0.00
   -9   -8    1     -1.92      0.00
   -8   -8    1     -1.69      0.00
   -7   -8    1     -3.69      0.00
   -6   -8    1     -4.76      0.00
   -5   -8    1     -0.60      0.00
   -4   -8    1      4.59      0.00
   -3   -8    1      7.51      0.00
   -2   -8    1      5.18      0.00
   -1   -8    1     -0.11      0.00
    0   -8    1     -4.27      0.00
    1   -8    1     -1.91      0.00
    2   -8    1     -2.20      0.00
    3   -8    1     -6.63      0.00
    4   -8    1     -6.00      0.00
    5   -8    1     -4.94      0.00
    6   -8    1     -0.86      0.00
    7   -8    1     -0.85      0.00
    8   -8    1     -0.47      0.00
    9   -8    1     -0.29      0.00
   10   -8    1     -0.06      0.00
   11   -8    1      0.84      0.00
   12   -8    1      0.36      0.00
   13   -8    1     -0.28      0.00
   14   -8    1     -1.15      0.00
   15   -8    1     -1.15      0.00
  -17   -7    1     -0.58      0.00
  -16   -7    1     -0.23      0.00
  -15   -7    1      0.25      0.00
  -14   -7    1      1.35      0.00
  -13   -7    1     -0.54      0.00
  -12   -7    1     -0.97      0.00
  -11   -7    1     -0.69      0.00
  -10   -7    1      1.36      0.00
   -9   -7    1     -0.26      0.00
   -8   -7    1     -2.63      0.00
   -7   -7    1     -4.39      0.00
   -6   -7    1     -6.05      0.00
   -5   -7    1     -4.25      0.00
   -4   -7    1     -3.60      0.00
   -3   -7    1      0.67      0.00
   -2   -7    1      5.20      0.00
   -1   -7    1      7.07      0.00
    0   -7    1      5.65      0.00
    1   -7    1      0.53      0.00
    2   -7    1      2.78      0.00
    3   -7    1     -5.09      0.00
    4   -7    1     -6.05      0.00
    5   -7    1     -3.19      0.00
    6   -7    1     -2.45      0.00
    7   -7    1     -0.79      0.00
    8   -7    1     -1.83      0.00
    9   -7    1      1.74      0.00
   10   -7    1      0.19      0.00
   11   -7    1     -0.65      0.00
   12   -7    1     -0.44      0.00
   13   -7    1      0.98      0.00
   14   -7    1      0.24      0.00
   15   -7    1      1.21      0.00
   16   -7    1     -0.14      0.00
  -18   -6    1      0.20      0.00
  -17   -6    1     -0.14      0.00
  -16   -6    1      0.28      0.00
  -15   -6    1      0.20      0.00
  -14   -6    1      0.32      0.00
  -13   -6    1      0.72      0.00
  -12   -6    1     -0.46      0.00
  -11   -6    1     -0.05      0.00
  -10   -6    1     -0.11      0.00
   -9   -6    1     -0.67      0.00
   -8   -6    1     -3.92      0.00
   -7   -6    1     -4.78      0.00
   -6   -6    1     -3.63      0.00
   -5   -6    1     -0.43      0.00
   -4   -6    1     -1.54      0.00
   -3   -6    1     -2.01      0.00
   -2   -6    1     -8.73      0.00
   -1   -6    1     -1.36      0.00
    0   -6    1      1.71      0.00
    1   -6    1      2.09      0.00
    2   -6    1     -0.54      0.00
    3   -6    1      1.65      0.00
    4   -6    1     -2.97      0.00
    5   -6    1     -0.29      0.00
    6   -6    1      0.03      0.00
    7   -6    1      1.42      0.00
    8   -6    1     -0.27      0.00
    9   -6    1      0.45      0.00
   10   -6    1      2.35      0.00
   11   -6    1      0.67      0.00
   12   -6    1     -0.10      0.00
   13   -6    1     -0.50      0.00
   14   -6    1     -0.99      0.00
   15   -6    1     -0.92      0.00
   16   -6    1     -0.66      0.00
   17   -6    1     -1.02      0.00
  -18   -5    1     -0.03      0.00
  -17   -5    1     -0.24      0.00
  -16   -5    1     -1.01      0.00
  -15   -5    1     -1.87      0.00
  -14   -5    1     -1.38      0.00
  -13   -5    1      0.17      0.00
  -12   -5    1     -1.14      0.00
  -11   -5    1     -0.67      0.00
  -10   -5    1     -0.44      0.00
   -9   -5    1     -1.09      0.00
   -8   -5    1     -4.43      0.00
   -7   -5    1     -6.85      0.00
   -6   -5    1     -4.83      0.00
   -5   -5    1     -2.70      0.00
   -4   -5    1      0.20      0.00
   -3   -5    1     -3.96      0.00
   -2   -5    1      1.65      0.00
   -1   -5    1     -1.93      0.00
    0   -5    1     -7.89      0.00
    1   -5    1     -8.62      0.00
    2   -5    1    -16.93      0.00
    3   -5    1     -9.42      0.00
    4   -5    1     -2.90      0.00
    5   -5    1      0.27      0.00
    6   -5    1      1.45      0.00
    7   -5    1     -0.12      0.00
    8   -5    1     -1.05      0.00
    9   -5    1     -0.22      0.00
   10   -5    1     -0.69      0.00
   11   -5    1     -0.23      0.00
   12   -5    1     -1.32      0.00
   13   -5    1     -1.47      0.00
   14   -5    1     -0.95      0.00
   15   -5    1     -0.09      0.00
   16   -5    1      0.57      0.00
   17   -5    1      0.24      0.00
  -18   -4    1     -0.60      0.00
  -17   -4    1      0.94      0.00
  -16   -4    1      0.14      0.00
  -15   -4    1      0.00      0.00
  -14   -4    1     -0.53      0.00
  -13   -4    1     -1.71      0.00
  -12   -4    1     -3.11      0.00
  -11   -4    1     -2.86      0.00
  -10   -4    1     -2.91      0.00
   -9   -4    1     -1.64      0.00
   -8   -4    1     -2.54      0.00
   -7   -4    1     -4.63      0.00
   -6   -4    1     -3.96      0.00
   -5   -4    1     -3.43      0.00
   -4   -4    1     -3.93      0.00
   -3   -4    1     -9.00      0.00
   -2   -4    1     -7.45      0.00
   -1   -4    1      0.15      0.00
    0   -4    1      1.02      0.00
    1   -4    1     12.24      0.00
    2   -4    1     -0.53      0.00
    3   -4    1     -7.82      0.00
    4   -4    1      0.15      0.00
    5   -4    1     -2.13      0.00
    6   -4    1     -1.81      0.00
    7   -4    1     -1.31      0.00
    8   -4    1      0.92      0.00
    9   -4    1      3.31      0.00
   10   -4    1      1.34      0.00
   11   -4    1      0.77      0.00
   12   -4    1     -0.85      0.00
   13   -4    1     -0.26      0.00
   14   -4    1     -1.49      0.00
   15   -4    1     -0.41      0.00
   16   -4    1     -1.52      0.00
   17   -4    1      0.00      0.00
  -18   -3    1     -1.39      0.00
  -17   -3    1      0.17      0.00
  -16   -3    1      0.18      0.00
  -15   -3    1      0.23      0.00
  -14   -3    1      1.70      0.00
  -13   -3    1      1.51      0.00
  -12   -3    1     -0.33      0.00
  -11   -3    1     -2.26      0.00
  -10   -3    1     -5.70      0.00
   -9   -3    1     -9.04      0.00
   -8   -3    1     -9.42      0.00
   -7   -3    1     -8.57      0.00
   -6   -3    1     -5.58      0.00
   -5   -3    1      4.22      0.00
   -4   -3    1      4.77      0.00
   -3   -3    1    -10.64      0.00
   -2   -3    1     11.82      0.00
   -1   -3    1     15.70      0.00
    0   -3    1     21.40      0.00
    1   -3    1    -31.22      0.00
    2   -3    1    -11.35      0.00
    3   -3    1    -10.71      0.00
    4   -3    1      3.59      0.00
    5   -3    1      0.95      0.00
    6   -3    1      0.25      0.00
    7   -3    1     -0.77      0.00
    8   -3    1     -2.20      0.00
    9   -3    1     -0.06      0.00
   10   -3    1     -1.28      0.00
   11   -3    1     -1.68      0.00
   12   -3    1     -0.98      0.00
   13   -3    1     -0.13      0.00
   14   -3    1      0.61      0.00
   15   -3    1      0.41      0.00
   16   -3    1     -0.68      0.00
   17   -3    1      0.28      0.00
  -18   -2    1     -1.98      0.00
  -17   -2    1     -2.34      0.00
  -16   -2    1     -1.73      0.00
  -15   -2    1      0.46      0.00
  -14   -2    1      1.15      0.00
  -13   -2    1      2.08      0.00
  -12   -2    1      2.49      0.00
  -11   -2    1      4.23      0.00
  -10   -2    1      2.19      0.00
   -9   -2    1     -4.25      0.00
   -8   -2    1     -9.00      0.00
   -7   -2    1    -14.35      0.00
   -6   -2    1    -12.53      0.00
   -5   -2    1     -8.01      0.00
   -4   -2    1      3.66      0.00
   -3   -2    1     15.28      0.00
   -2   -2    1     11.40      0.00
    0   -2    1     15.61      0.00
    1   -2    1    -30.95      0.00
    2   -2    1    -40.69      0.00
    3   -2    1      2.10      0.00
    4   -2    1    -11.69      0.00
    5   -2    1    -10.53      0.00
    6   -2    1     -4.09      0.00
    7   -2    1     -0.10      0.00
    8   -2    1      0.23      0.00
    9   -2    1      0.35      0.00
   10   -2    1     -3.38      0.00
   11   -2    1     -3.72      0.00
   12   -2    1     -4.12      0.00
   13   -2    1     -2.78      0.00
   14   -2    1     -1.80      0.00
   15   -2    1     -1.08      0.00
   16   -2    1     -1.51      0.00
   17   -2    1      0.21      0.00
   18   -2    1      0.06      0.00
  -18   -1    1     -0.21      0.00
  -17   -1    1     -0.29      0.00
  -16   -1    1     -1.28      0.00
  -15   -1    1     -0.82      0.00
  -14   -1    1     -0.21      0.00
  -13   -1    1     -1.41      0.00
  -12   -1    1     -2.89      0.00
  -11   -1    1      0.30      0.00
  -10   -1    1      1.91      0.00
   -9   -1    1      2.24      0.00
   -8   -1    1      2.77      0.00
   -7   -1    1      0.73      0.00
   -6   -1    1     -2.76      0.00
   -5   -1    1    -12.51      0.00
   -4   -1    1    -23.29      0.00
   -3   -1    1    -19.44      0.00
   -1   -1    1     84.36      0.00
    0   -1    1    154.76      0.00
    1   -1    1     90.81      0.00
    2   -1    1     24.07      0.00
    3   -1    1     13.36      0.00
    4   -1    1      6.72      0.00
    5   -1    1     -2.71      0.00
    6   -1    1     -3.12      0.00
    7   -1    1     -1.02      0.00
    8   -1    1      1.82      0.00
    9   -1    1      1.35      0.00
   10   -1    1      0.42      0.00
   11   -1    1     -0.49      0.00
   12   -1    1     -0.71      0.00
   13   -1    1     -1.61      0.00
   14   -1    1     -2.28      0.00
   15   -1    1     -1.38      0.00
   16   -1    1     -1.28      0.00
   17   -1    1      0.72      0.00
   18   -1    1      1.25      0.00
  -18    0    1     -0.43      0.00
  -17    0    1     -1.60      0.00
  -16    0    1     -0.08      0.00
  -15    0    1      0.72      0.00
  -14    0    1     -0.22      0.00
  -13    0    1     -0.78      0.00
  -12    0    1     -2.14      0.00
  -11    0    1     -5.07      0.00
  -10    0    1     -5.36      0.00
   -9    0    1     -4.56      0.00
   -8    0    1     -6.04      0.00
   -7    0    1      2.11      0.00
   -6    0    1      7.26      0.00
   -5    0    1      1.79      0.00
   -4    0    1      4.29      0.00
   -3    0    1    -19.88      0.00
   -2    0    1    -45.43      0.00
    1    0    1   -155.51      0.00
    3    0    1      2.37      0.00
    4    0    1     15.34      0.00
    5    0    1      7.10      0.00
    6    0    1      7.88      0.00
    7    0    1      1.45      0.00
    8    0    1     -3.64      0.00
    9    0    1     -4.44      0.00
   10    0    1     -4.90      0.00
   11    0    1     -3.37      0.00
   12    0    1     -1.81      0.00
   13    0    1     -0.20      0.00
   14    0    1      0.56      0.00
   15    0    1      0.14      0.00
   16    0    1      0.35      0.00
   17    0    1     -0.06      0.00
   18    0    1     -0.36      0.00
  -18    1    1     -0.23      0.00
  -17    1    1      0.49      0.00
  -16    1    1     -0.24      0.00
  -15    1    1      1.47      0.00
  -14    1    1      2.03      0.00
  -13    1    1      1.98      0.00
  -12    1    1      1.11      0.00
  -11    1    1      0.82      0.00
  -10    1    1     -2.34      0.00
   -9    1    1     -3.66      0.00
   -8    1    1     -4.88      0.00
   -7    1    1     -1.87      0.00
   -6    1    1      3.93      0.00
   -5    1    1      9.09      0.00
   -4    1    1      8.75      0.00
   -3    1    1     14.78      0.00
   -2    1    1     25.94      0.00
   -1    1    1      6.23      0.00
    0    1    1    -98.71      0.00
    1    1    1    -84.43      0.00
    2    1    1    -67.39      0.00
    3    1    1    -27.16      0.00
    4    1    1    -17.85      0.00
    5    1    1     -3.20      0.00
    6    1    1     10.02      0.00
    7    1    1     10.97      0.00
    8    1    1      8.69      0.00
    9    1    1      0.88      0.00
   10    1    1     -4.31      0.00
   11    1    1     -4.18      0.00
   12    1    1     -4.99      0.00
   13    1    1     -2.20      0.00
   14    1    1     -1.30      0.00
   15    1    1     -0.13      0.00
   16    1    1      1.24      0.00
   17    1    1      2.70      0.00
   18    1    1     -0.10      0.00
  -18    2    1     -1.37      0.00
  -17    2    1      0.01      0.00
  -16    2    1     -0.13      0.00
  -15    2    1     -2.32      0.00
  -14    2    1     -1.20      0.00
  -13    2    1     -1.26      0.00
  -12    2    1     -1.71      0.00
  -11    2    1     -0.65      0.00
  -10    2    1     -2.66      0.00
   -9    2    1     -1.38      0.00
   -8    2    1     -2.00      0.00
   -7    2    1     -2.45      0.00
   -6    2    1     -2.77      0.00
   -5    2    1     -0.93      0.00
   -4    2    1     -3.41      0.00
   -3    2    1     -7.49      0.00
   -2    2    1     10.28      0.00
   -1    2    1    -14.02      0.00
    0    2    1    -89.74      0.00
    2    2    1    -18.52      0.00
    3    2    1    -18.84      0.00
    4    2    1    -14.02      0.00
    5    2    1    -16.28      0.00
    6    2    1     -7.12      0.00
    7    2    1      0.68      0.00
    8    2    1      2.02      0.00
    9    2    1      3.98      0.00
   10    2    1      2.79      0.00
   11    2    1      1.63      0.00
   12    2    1     -0.10      0.00
   13    2    1     -0.63      0.00
   14    2    1     -1.76      0.00
   15    2    1     -1.70      0.00
   16    2    1     -1.35      0.00
   17    2    1     -0.85      0.00
   18    2    1      0.17      0.00
  -17    3    1      1.03      0.00
  -16    3    1      1.48      0.00
  -15    3    1     -0.26      0.00
  -14    3    1     -1.04      0.00
  -13    3    1      0.21      0.00
  -12    3    1     -1.86      0.00
  -11    3    1     -3.61      0.00
  -10    3    1     -4.52      0.00
   -9    3    1     -3.90      0.00
   -8    3    1     -1.39      0.00
   -7    3    1      2.44      0.00
   -6    3    1      1.35      0.00
   -5    3    1      1.44      0.00
   -4    3    1      4.39      0.00
   -3    3    1     -9.62      0.00
   -2    3    1      6.19      0.00
   -1    3    1    -17.06      0.00
    0    3    1    -26.63      0.00
    1    3    1    -33.32      0.00
    2    3    1     10.07      0.00
    3    3    1      7.40      0.00
    4    3    1      3.39      0.00
    5    3    1     -2.28      0.00
    6    3    1     -3.94      0.00
    7    3    1     -3.15      0.00
    8    3    1     -8.12      0.00
    9    3    1     -6.21      0.00
   10    3    1     -2.47      0.00
   11    3    1      0.27      0.00
   12    3    1      1.45      0.00
   13    3    1      1.91      0.00
   14    3    1      2.25      0.00
   15    3    1      1.33      0.00
   16    3    1      0.43      0.00
   17    3    1     -1.20      0.00
   18    3    1     -1.53      0.00
  -17    4    1      0.12      0.00
  -16    4    1      0.51      0.00
  -15    4    1      0.60      0.00
  -14    4    1     -0.89      0.00
  -13    4    1     -0.27      0.00
  -12    4    1     -1.05      0.00
  -11    4    1     -1.86      0.00
  -10    4    1     -2.07      0.00
   -9    4    1     -1.26      0.00
   -8    4    1     -1.16      0.00
   -7    4    1     -0.46      0.00
   -6    4    1     -2.53      0.00
   -5    4    1     -2.64      0.00
   -4    4    1     -2.38      0.00
   -3    4    1      4.63      0.00
   -2    4    1      3.77      0.00
   -1    4    1     -1.98      0.00
    0    4    1    -14.74      0.00
    1    4    1    -11.93      0.00
    2    4    1    -11.12      0.00
    3    4    1      1.00      0.00
    4    4    1      3.33      0.00
    5    4    1     -0.04      0.00
    6    4    1      0.99      0.00
    7    4    1     -1.66      0.00
    8    4    1     -3.56      0.00
    9    4    1     -6.27      0.00
   10    4    1     -6.78      0.00
   11    4    1     -2.83      0.00
   12    4    1     -0.75      0.00
   13    4    1     -1.40      0.00
   14    4    1      0.23      0.00
   15    4    1      3.09      0.00
   16    4    1      1.82      0.00
   17    4    1      0.28      0.00
   18    4    1     -0.35      0.00
  -17    5    1      0.42      0.00
  -16    5    1      1.38      0.00
  -15    5    1      1.36      0.00
  -14    5    1      0.38      0.00
  -13    5    1     -0.75      0.00
  -12    5    1     -0.06      0.00
  -11    5    1     -1.92      0.00
  -10    5    1     -3.81      0.00
   -9    5    1     -2.80      0.00
   -8    5    1     -2.46      0.00
   -7    5    1     -3.16      0.00
   -6    5    1     -3.35      0.00
   -5    5    1     -0.20      0.00
   -4    5    1     -6.03      0.00
   -3    5    1     -5.09      0.00
   -2    5    1     -5.12      0.00
   -1    5    1    -15.81      0.00
    0    5    1     -9.69      0.00
    1    5    1     -1.02      0.00
    2    5    1      3.51      0.00
    3    5    1     -0.41      0.00
    4    5    1     -2.19      0.00
    5    5    1     -2.60      0.00
    6    5    1     -2.59      0.00
    7    5    1     -1.13      0.00
    8    5    1     -2.27      0.00
    9    5    1     -3.96      0.00
   10    5    1     -3.94      0.00
   11    5    1     -1.84      0.00
   12    5    1     -1.09      0.00
   13    5    1     -1.43      0.00
   14    5    1     -1.63      0.00
   15    5    1     -0.70      0.00
   16    5    1     -0.34      0.00
   17    5    1     -1.13      0.00
   18    5    1     -0.80      0.00
  -17    6    1      1.91      0.00
  -16    6    1      0.12      0.00
  -15    6    1      0.46      0.00
  -14    6    1      0.11      0.00
  -13    6    1      0.83      0.00
  -12    6    1     -0.11      0.00
  -11    6    1      1.28      0.00
  -10    6    1     -0.47      0.00
   -9    6    1      0.15      0.00
   -8    6    1      2.42      0.00
   -7    6    1      0.98      0.00
   -6    6    1     -3.91      0.00
   -5    6    1     -1.61      0.00
   -4    6    1     -1.37      0.00
   -3    6    1     -2.20      0.00
   -2    6    1     -2.29      0.00
   -1    6    1     -0.28      0.00
    0    6    1     -5.53      0.00
    1    6    1     -4.38      0.00
    2    6    1     -6.49      0.00
    3    6    1     -2.90      0.00
    4    6    1     -4.58      0.00
    5    6    1      0.86      0.00
    6    6    1     -2.42      0.00
    7    6    1     -3.56      0.00
    8    6    1     -3.56      0.00
    9    6    1     -4.06      0.00
   10    6    1     -3.00      0.00
   11    6    1     -0.57      0.00
   12    6    1      1.71      0.00
   13    6    1     -0.41      0.00
   14    6    1     -0.81      0.00
   15    6    1     -0.32      0.00
   16    6    1     -0.46      0.00
   17    6    1     -1.12      0.00
   18    6    1     -0.92      0.00
  -16    7    1      1.04      0.00
  -15    7    1      1.25      0.00
  -14    7    1     -0.72      0.00
  -13    7    1     -0.15      0.00
  -12    7    1     -0.66      0.00
  -11    7    1      0.71      0.00
  -10    7    1      0.22      0.00
   -9    7    1      1.07      0.00
   -8    7    1      2.30      0.00
   -7    7    1      2.10      0.00
   -6    7    1      0.78      0.00
   -5    7    1      0.42      0.00
   -4    7    1      1.84      0.00
   -3    7    1     -1.81      0.00
   -2    7    1     -2.45      0.00
   -1    7    1     -1.16      0.00
    0    7    1      3.86      0.00
    1    7    1      1.94      0.00
    2    7    1      2.25      0.00
    3    7    1     -4.54      0.00
    4    7    1     -5.87      0.00
    5    7    1     -4.46      0.00
    6    7    1     -4.39      0.00
    7    7    1     -4.24      0.00
    8    7    1     -5.10      0.00
    9    7    1     -4.95      0.00
   10    7    1     -2.89      0.00
   11    7    1     -3.05      0.00
   12    7    1     -2.73      0.00
   13    7    1     -2.51      0.00
   14    7    1     -1.07      0.00
   15    7    1     -0.03      0.00
   16    7    1      0.14      0.00
   17    7    1      0.07      0.00
   18    7    1     -0.88      0.00
  -15    8    1      1.04      0.00
  -14    8    1     -0.30      0.00
  -13    8    1     -0.11      0.00
  -12    8    1      0.10      0.00
  -11    8    1     -0.38      0.00
  -10    8    1     -2.25      0.00
   -9    8    1     -1.49      0.00
   -8    8    1     -0.25      0.00
   -7    8    1     -2.38      0.00
   -6    8    1     -0.65      0.00
   -5    8    1     -2.05      0.00
   -4    8    1     -3.46      0.00
   -3    8    1     -4.35      0.00
   -2    8    1     -4.87      0.00
   -1    8    1      0.54      0.00
    0    8    1      5.56      0.00
    1    8    1      8.50      0.00
    2    8    1      2.71      0.00
    3    8    1      0.63      0.00
    4    8    1      0.51      0.00
    5    8    1     -0.89      0.00
    6    8    1     -1.46      0.00
    7    8    1     -4.76      0.00
    8    8    1     -4.62      0.00
    9    8    1     -2.14      0.00
   10    8    1     -1.15      0.00
   11    8    1      0.48      0.00
   12    8    1      0.25      0.00
   13    8    1      0.93      0.00
   14    8    1     -0.16      0.00
   15    8    1     -0.85      0.00
   16    8    1     -0.88      0.00
   17    8    1     -1.17      0.00
  -15    9    1      1.21      0.00
  -14    9    1     -0.98      0.00
  -13    9    1     -2.10      0.00
  -12    9    1     -0.36      0.00
  -11    9    1      0.73      0.00
  -10    9    1     -0.54      0.00
   -9    9    1     -0.07      0.00
   -8    9    1      0.39      0.00
   -7    9    1     -1.28      0.00
   -6    9    1     -2.16      0.00
   -5    9    1     -1.08      0.00
   -4    9    1     -3.88      0.00
   -3    9    1     -6.03      0.00
   -2    9    1     -5.60      0.00
   -1    9    1     -4.26      0.00
    0    9    1     -1.76      0.00
    1    9    1     -0.13      0.00
    2    9    1      1.55      0.00
    3    9    1      2.80      0.00
    4    9    1      2.54      0.00
    5    9    1     -0.85      0.00
    6    9    1     -3.00      0.00
    7    9    1     -6.55      0.00
    8    9    1     -7.39      0.00
    9    9    1     -5.50      0.00
   10    9    1     -2.97      0.00
   11    9    1     -1.32      0.00
   12    9    1     -0.28      0.00
   13    9    1      0.78      0.00
   14    9    1      2.72      0.00
   15    9    1      1.98      0.00
   16    9    1      0.91      0.00
   17    9    1     -0.32      0.00
  -15   10    1      1.61      0.00
  -14   10    1      0.86      0.00
  -13   10    1     -0.17      0.00
  -12   10    1     -0.59      0.00
  -11   10    1     -0.19      0.00
  -10   10    1      0.74      0.00
   -9   10    1      1.32      0.00
   -8   10    1      2.38      0.00
   -7   10    1      2.70      0.00
   -6   10    1      0.68      0.00
   -5   10    1      0.87      0.00
   -4   10    1     -1.52      0.00
   -3   10    1     -3.16      0.00
   -2   10    1     -5.64      0.00
   -1   10    1     -1.13      0.00
    0   10    1      1.16      0.00
    1   10    1      0.93      0.00
    2   10    1     -1.32      0.00
    3   10    1      2.43      0.00
    4   10    1      0.85      0.00
    5   10    1      1.99      0.00
    6   10    1      0.67      0.00
    7   10    1     -0.86      0.00
    8   10    1     -3.03      0.00
    9   10    1     -3.46      0.00
   10   10    1     -2.66      0.00
   11   10    1     -2.77      0.00
   12   10    1     -3.17      0.00
   13   10    1     -1.59      0.00
   14   10    1     -1.16      0.00
   15   10    1      0.26      0.00
   16   10    1      1.08      0.00
   17   10    1      0.39      0.00
  -15   11    1     -0.38      0.00
  -14   11    1      0.31      0.00
  -13   11    1     -0.37      0.00
  -12   11    1     -1.87      0.00
  -11   11    1     -1.07      0.00
  -10   11    1     -0.71      0.00
   -9   11    1      0.48      0.00
   -8   11    1     -2.10      0.00
   -7   11    1     -1.70      0.00
   -6   11    1      0.51      0.00
   -5   11    1     -0.97      0.00
   -4   11    1      0.90      0.00
   -3   11    1     -0.99      0.00
   -2   11    1      0.32      0.00
   -1   11    1     -0.22      0.00
    0   11    1      4.15      0.00
    1   11    1      2.42      0.00
    2   11    1      3.68      0.00
    3   11    1      2.29      0.00
    4   11    1      1.27      0.00
    5   11    1     -0.01      0.00
    6   11    1     -2.12      0.00
    7   11    1     -1.25      0.00
    8   11    1      0.66      0.00
    9   11    1      1.76      0.00
   10   11    1      1.15      0.00
   11   11    1      0.18      0.00
   12   11    1     -1.53      0.00
   13   11    1     -2.24      0.00
   14   11    1     -2.53      0.00
   15   11    1     -2.68      0.00
   16   11    1     -2.07      0.00
  -14   12    1      0.11      0.00
  -13   12    1      0.01      0.00
  -12   12    1     -1.01      0.00
  -11   12    1     -1.46      0.00
  -10   12    1      0.97      0.00
   -9   12    1      2.37      0.00
   -8   12    1      1.42      0.00
   -7   12    1     -0.34      0.00
   -6   12    1     -0.14      0.00
   -5   12    1     -2.36      0.00
   -4   12    1     -5.44      0.00
   -3   12    1     -5.36      0.00
   -2   12    1     -3.41      0.00
   -1   12    1     -3.22      0.00
    0   12    1     -2.28      0.00
    1   12    1     -1.28      0.00
    2   12    1      1.21      0.00
    3   12    1     -0.30      0.00
    4   12    1     -0.95      0.00
    5   12    1     -2.49      0.00
    6   12    1     -4.43      0.00
    7   12    1     -4.70      0.00
    8   12    1     -2.38      0.00
    9   12    1     -0.15      0.00
   10   12    1      1.61      0.00
   11   12    1      0.23      0.00
   12   12    1      0.18      0.00
   13   12    1     -0.09      0.00
   14   12    1      0.06      0.00
   15   12    1     -1.37      0.00
   16   12    1     -1.04      0.00
  -13   13    1     -0.98      0.00
  -12   13    1     -2.22      0.00
  -11   13    1     -2.58      0.00
  -10   13    1      0.02      0.00
   -9   13    1      1.24      0.00
   -8   13    1      1.85      0.00
   -7   13    1      1.28      0.00
   -6   13    1      3.08      0.00
   -5   13    1      3.26      0.00
   -4   13    1      1.11      0.00
   -3   13    1     -0.62      0.00
   -2   13    1      0.25      0.00
   -1   13    1      0.89      0.00
    0   13    1     -2.04      0.00
    1   13    1     -1.84      0.00
    2   13    1      0.53      0.00
    3   13    1      0.63      0.00
    4   13    1      0.28      0.00
    5   13    1     -2.17      0.00
    6   13    1     -2.12      0.00
    7   13    1     -1.66      0.00
    8   13    1      0.15      0.00
    9   13    1      2.61      0.00
   10   13    1      0.37      0.00
   11   13    1     -0.23      0.00
   12   13    1     -0.68      0.00
   13   13    1      0.78      0.00
   14   13    1     -0.28      0.00
   15   13    1     -0.43      0.00
   16   13    1     -1.32      0.00
  -13   14    1     -0.87      0.00
  -12   14    1     -0.31      0.00
  -11   14    1     -1.37      0.00
  -10   14    1     -2.36      0.00
   -9   14    1     -2.84      0.00
   -8   14    1     -2.39      0.00
   -7   14    1     -0.84      0.00
   -6   14    1     -1.95      0.00
   -5   14    1     -0.93      0.00
   -4   14    1      0.85      0.00
   -3   14    1      1.47      0.00
   -2   14    1      2.37      0.00
   -1   14    1      1.17      0.00
    0   14    1     -0.40      0.00
    1   14    1     -2.26      0.00
    2   14    1     -3.04      0.00
    3   14    1     -1.56      0.00
    4   14    1     -2.91      0.00
    5   14    1     -3.46      0.00
    6   14    1     -2.78      0.00
    7   14    1     -0.09      0.00
    8   14    1      0.61      0.00
    9   14    1      0.00      0.00
   10   14    1     -0.32      0.00
   11   14    1     -0.39      0.00
   12   14    1     -0.49      0.00
   13   14    1     -0.45      0.00
   14   14    1      0.66      0.00
   15   14    1      0.03      0.00
  -12   15    1      0.50      0.00
  -11   15    1      0.30      0.00
  -10   15    1     -0.58      0.00
   -9   15    1     -0.31      0.00
   -8   15    1     -0.57      0.00
   -7   15    1     -0.23      0.00
   -6   15    1     -1.26      0.00
   -5   15    1     -2.51      0.00
   -4   15    1     -1.38      0.00
   -3   15    1     -0.24      0.00
   -2   15    1      3.16      0.00
   -1   15    1      3.49      0.00
    0   15    1      1.97      0.00
    1   15    1      1.76      0.00
    2   15    1     -0.04      0.00
    3   15    1      0.04      0.00
    4   15    1     -3.25      0.00
    5   15    1     -5.01      0.00
    6   15    1     -3.54      0.00
    7   15    1      0.05      0.00
    8   15    1      1.55      0.00
    9   15    1      0.61      0.00
   10   15    1      0.27      0.00
   11   15    1      1.35      0.00
   12   15    1      1.51      0.00
   13   15    1     -0.22      0.00
   14   15    1      0.75      0.00
  -11   16    1      0.35      0.00
  -10   16    1     -0.55      0.00
   -9   16    1      0.95      0.00
   -8   16    1      1.28      0.00
   -7   16    1      0.18      0.00
   -6   16    1     -1.81      0.00
   -5   16    1     -2.38      0.00
   -4   16    1     -0.93      0.00
   -3   16    1     -1.65      0.00
   -2   16    1      0.00      0.00
   -1   16    1     -0.95      0.00
    0   16    1     -0.62      0.00
    1   16    1      0.46      0.00
    2   16    1      1.70      0.00
    3   16    1      0.64      0.00
    4   16    1     -0.36      0.00
    5   16    1     -0.69      0.00
    6   16    1     -1.89      0.00
    7   16    1     -1.63      0.00
    8   16    1     -1.75      0.00
    9   16    1     -2.45      0.00
   10   16    1     -0.81      0.00
   11   16    1      0.22      0.00
   12   16    1      0.21      0.00
   13   16    1      0.33      0.00
   14   16    1     -0.29      0.00
  -10   17    1     -0.05      0.00
   -9   17    1      0.09      0.00
   -8   17    1      1.53      0.00
   -7   17    1     -0.21      0.00
   -6   17    1     -2.19      0.00
   -5   17    1     -0.43      0.00
   -4   17    1      0.76      0.00
   -3   17    1      0.12      0.00
   -2   17    1      0.25      0.00
   -1   17    1      1.64      0.00
    0   17    1      0.35      0.00
    1   17    1     -1.34      0.00
    2   17    1     -0.13      0.00
    3   17    1     -0.56      0.00
    4   17    1     -0.89      0.00
    5   17    1     -1.49      0.00
    6   17    1      0.36      0.00
    7   17    1      1.38      0.00
    8   17    1     -0.38      0.00
    9   17    1     -2.33      0.00
   10   17    1     -0.43      0.00
   11   17    1      0.60      0.00
   12   17    1     -1.85      0.00
   13   17    1     -0.95      0.00
   -9   18    1      0.15      0.00
   -8   18    1      1.85      0.00
   -7   18    1      0.84      0.00
   -6   18    1     -0.89      0.00
   -5   18    1     -2.94      0.00
   -4   18    1     -0.07      0.00
   -3   18    1     -0.67      0.00
   -2   18    1     -0.26      0.00
   -1   18    1      0.32      0.00
    0   18    1      1.06      0.00
    1   18    1      0.64      0.00
    2   18    1     -1.09      0.00
    3   18    1     -2.12      0.00
    4   18    1     -2.73      0.00
    5   18    1     -2.06      0.00
    6   18    1     -0.21      0.00
    7   18    1      2.35      0.00
    8   18    1      2.02      0.00
    9   18    1      1.00      0.00
   10   18    1      1.48      0.00
   11   18    1      0.44      0.00
   12   18    1     -0.36      0.00
   -8   19    1     -0.53      0.00
   -7   19    1     -0.77      0.00
   -6   19    1     -0.28      0.00
   -5   19    1      1.78      0.00
   -4   19    1      0.52      0.00
   -3   19    1      0.98      0.00
   -2   19    1      1.18      0.00
   -1   19    1      2.06      0.00
    0   19    1      1.36      0.00
    1   19    1      1.91      0.00
    2   19    1      0.39      0.00
    3   19    1      0.83      0.00
    4   19    1     -0.56      0.00
    5   19    1     -0.95      0.00
    6   19    1     -1.63      0.00
    7   19    1     -0.71      0.00
    8   19    1     -0.23      0.00
    9   19    1     -0.18      0.00
   10   19    1      0.93      0.00
   11   19    1      0.65      0.00
   -6   20    1     -0.71      0.00
   -5   20    1     -0.19      0.00
   -4   20    1     -1.18      0.00
   -3   20    1     -0.32      0.00
   -2   20    1      1.62      0.00
   -1   20    1      1.34      0.00
    0   20    1      1.57      0.00
    1   20    1      0.93      0.00
    2   20    1     -0.50      0.00
    3   20    1     -3.13      0.00
    4   20    1     -2.91      0.00
    5   20    1     -1.55      0.00
    6   20    1      1.03      0.00
    7   20    1     -0.22      0.00
    8   20    1     -1.67      0.00
    9   20    1     -0.55      0.00
   -4   21    1      0.55      0.00
   -3   21    1     -0.96      0.00
   -2   21    1      0.04      0.00
   -1   21    1      0.58      0.00
    0   21    1      0.94      0.00
    1   21    1     -0.19      0.00
    2   21    1     -0.01      0.00
    3   21    1      0.77      0.00
    4   21    1     -0.34      0.00
    5   21    1     -0.59      0.00
    6   21    1      1.25      0.00
    7   21    1      0.57      0.00
    8   21    1      0.86      0.00
   -1   22    1     -0.65      0.00
    0   22    1      0.38      0.00
    1   22    1     -0.39      0.00
    2   22    1     -0.92      0.00
    3   22    1     -1.18      0.00
    4   22    1     -2.52      0.00
    5   22    1     -0.55      0.00
   -3  -22    2      2.69      0.00
   -2  -22    2      2.21      0.00
   -1  -22    2      0.85      0.00
   -7  -21    2     -1.71      0.00
   -6  -21    2     -0.02      0.00
   -5  -21    2     -0.58      0.00
   -4  -21    2     -0.44      0.00
   -3  -21    2     -0.55      0.00
   -2  -21    2     -0.36      0.00
   -1  -21    2      1.01      0.00
    0  -21    2      1.91      0.00
    1  -21    2      1.32      0.00
    2  -21    2     -0.81      0.00
    3  -21    2     -0.16      0.00
   -9  -20    2      0.23      0.00
   -8  -20    2     -1.94      0.00
   -7  -20    2     -2.04      0.00
   -6  -20    2      0.58      0.00
   -5  -20    2      1.87      0.00
   -4  -20    2      0.58      0.00
   -3  -20    2      0.79      0.00
   -2  -20    2      0.83      0.00
   -1  -20    2      0.36      0.00
    0  -20    2      1.14      0.00
    1  -20    2      0.35      0.00
    2  -20    2      0.57      0.00
    3  -20    2      1.66      0.00
    4  -20    2      1.45      0.00
    5  -20    2      1.78      0.00
    6  -20    2      0.18      0.00
  -10  -19    2      1.45      0.00
   -9  -19    2      0.42      0.00
   -8  -19    2      0.27      0.00
   -7  -19    2     -1.82      0.00
   -6  -19    2     -1.39      0.00
   -5  -19    2     -1.20      0.00
   -4  -19    2     -3.00      0.00
   -3  -19    2     -1.39      0.00
   -2  -19    2     -0.10      0.00
   -1  -19    2      1.94      0.00
    0  -19    2      0.55      0.00
    1  -19    2      0.33      0.00
    2  -19    2      2.17      0.00
    3  -19    2      1.15      0.00
    4  -19    2     -0.37      0.00
    5  -19    2      0.11      0.00
    6  -19    2      0.04      0.00
    7  -19    2     -1.45      0.00
  -11  -18    2      1.06      0.00
  -10  -18    2      2.56      0.00
   -9  -18    2      1.70      0.00
   -8  -18    2     -0.77      0.00
   -7  -18    2     -1.00      0.00
   -6  -18    2     -0.29      0.00
   -5  -18    2     -1.71      0.00
   -4  -18    2     -0.97      0.00
   -3  -18    2      0.08      0.00
   -2  -18    2      0.80      0.00
   -1  -18    2      1.20      0.00
    0  -18    2      0.26      0.00
    1  -18    2     -0.28      0.00
    2  -18    2      0.81      0.00
    3  -18    2     -0.87      0.00
    4  -18    2     -2.01      0.00
    5  -18    2     -0.23      0.00
    6  -18    2      1.24      0.00
    7  -18    2     -0.59      0.00
    8  -18    2     -0.22      0.00
    9  -18    2     -0.76      0.00
  -12  -17    2     -0.56      0.00
  -11  -17    2     -0.93      0.00
  -10  -17    2     -0.18      0.00
   -9  -17    2      0.02      0.00
   -8  -17    2     -1.69      0.00
   -7  -17    2     -3.17      0.00
   -6  -17    2     -1.48      0.00
   -5  -17    2     -1.33      0.00
   -4  -17    2     -0.25      0.00
   -3  -17    2     -0.35      0.00
   -2  -17    2      0.23      0.00
   -1  -17    2     -0.15      0.00
    0  -17    2      0.14      0.00
    1  -17    2     -0.26      0.00
    2  -17    2     -0.28      0.00
    3  -17    2      0.40      0.00
    4  -17    2     -1.46      0.00
    5  -17    2     -1.30      0.00
    6  -17    2     -1.38      0.00
    7  -17    2     -0.37      0.00
    8  -17    2      1.10      0.00
    9  -17    2      0.69      0.00
   10  -17    2      0.72      0.00
  -13  -16    2      1.27      0.00
  -12  -16    2      3.15      0.00
  -11  -16    2      2.14      0.00
  -10  -16    2      1.36      0.00
   -9  -16    2     -0.93      0.00
   -8  -16    2     -1.59      0.00
   -7  -16    2     -1.21      0.00
   -6  -16    2     -1.44      0.00
   -5  -16    2     -1.31      0.00
   -4  -16    2     -0.47      0.00
   -3  -16    2      0.41      0.00
   -2  -16    2      2.51      0.00
   -1  -16    2      1.44      0.00
    0  -16    2      1.34      0.00
    1  -16    2      1.16      0.00
    2  -16    2      0.96      0.00
    3  -16    2     -0.91      0.00
    4  -16    2      0.09      0.00
    5  -16    2     -0.91      0.00
    6  -16    2      0.00      0.00
    7  -16    2      0.89      0.00
    8  -16    2      1.32      0.00
    9  -16    2      0.98      0.00
   10  -16    2     -0.34      0.00
   11  -16    2     -0.24      0.00
  -14  -15    2      1.38      0.00
  -13  -15    2      1.37      0.00
  -12  -15    2      2.17      0.00
  -11  -15    2      1.49      0.00
  -10  -15    2      0.27      0.00
   -9  -15    2     -1.90      0.00
   -8  -15    2     -0.66      0.00
   -7  -15    2      0.04      0.00
   -6  -15    2     -2.12      0.00
   -5  -15    2     -0.92      0.00
   -4  -15    2     -1.40      0.00
   -3  -15    2     -0.96      0.00
   -2  -15    2     -2.22      0.00
   -1  -15    2     -0.65      0.00
    0  -15    2      0.18      0.00
    1  -15    2      0.70      0.00
    2  -15    2      1.31      0.00
    3  -15    2      0.70      0.00
    4  -15    2     -0.99      0.00
    5  -15    2     -0.86      0.00
    6  -15    2     -0.57      0.00
    7  -15    2      0.31      0.00
    8  -15    2     -0.04      0.00
    9  -15    2     -0.91      0.00
   10  -15    2     -0.55      0.00
   11  -15    2     -0.63      0.00
   12  -15    2      0.44      0.00
  -15  -14    2      0.93      0.00
  -14  -14    2      0.10      0.00
  -13  -14    2      1.01      0.00
  -12  -14    2     -0.32      0.00
  -11  -14    2      0.41      0.00
  -10  -14    2      0.49      0.00
   -9  -14    2     -0.03      0.00
   -8  -14    2      1.16      0.00
   -7  -14    2      1.66      0.00
   -6  -14    2      1.00      0.00
   -5  -14    2      1.47      0.00
   -4  -14    2      0.09      0.00
   -3  -14    2     -0.36      0.00
   -2  -14    2     -0.55      0.00
   -1  -14    2     -0.22      0.00
    0  -14    2      0.90      0.00
    1  -14    2      0.26      0.00
    2  -14    2      1.38      0.00
    3  -14    2      2.92      0.00
    4  -14    2      1.28      0.00
    5  -14    2      0.66      0.00
    6  -14    2      1.26      0.00
    7  -14    2      1.84      0.00
    8  -14    2      1.28      0.00
    9  -14    2      0.78      0.00
   10  -14    2     -0.03      0.00
   11  -14    2     -1.29      0.00
   12  -14    2     -1.45      0.00
  -15  -13    2      1.54      0.00
  -14  -13    2      2.46      0.00
  -13  -13    2      0.73      0.00
  -12  -13    2     -0.45      0.00
  -11  -13    2     -0.95      0.00
  -10  -13    2     -1.47      0.00
   -9  -13    2     -1.66      0.00
   -8  -13    2     -2.34      0.00
   -7  -13    2     -3.63      0.00
   -6  -13    2     -2.96      0.00
   -5  -13    2     -1.43      0.00
   -4  -13    2      0.95      0.00
   -3  -13    2      1.17      0.00
   -2  -13    2     -0.55      0.00
   -1  -13    2     -2.59      0.00
    0  -13    2     -4.06      0.00
    1  -13    2     -3.34      0.00
    2  -13    2     -4.28      0.00
    3  -13    2     -3.78      0.00
    4  -13    2     -2.21      0.00
    5  -13    2     -2.52      0.00
    6  -13    2      0.34      0.00
    7  -13    2      2.15      0.00
    8  -13    2      2.56      0.00
    9  -13    2      2.58      0.00
   10  -13    2      2.30      0.00
   11  -13    2      0.31      0.00
   12  -13    2     -0.76      0.00
   13  -13    2     -0.03      0.00
  -16  -12    2      0.87      0.00
  -15  -12    2      0.06      0.00
  -14  -12    2     -0.27      0.00
  -13  -12    2     -0.42      0.00
  -12  -12    2      2.05      0.00
  -11  -12    2      1.39      0.00
  -10  -12    2      0.94      0.00
   -9  -12    2      1.93      0.00
   -8  -12    2      0.58      0.00
   -7  -12    2     -0.67      0.00
   -6  -12    2     -0.74      0.00
   -5  -12    2      0.10      0.00
   -4  -12    2      1.01      0.00
   -3  -12    2      1.00      0.00
   -2  -12    2      2.41      0.00
   -1  -12    2      1.73      0.00
    0  -12    2      1.72      0.00
    1  -12    2     -0.36      0.00
    2  -12    2      0.45      0.00
    3  -12    2     -3.92      0.00
    4  -12    2     -0.99      0.00
    5  -12    2     -2.01      0.00
    6  -12    2     -1.93      0.00
    7  -12    2     -0.70      0.00
    8  -12    2     -1.21      0.00
    9  -12    2      0.45      0.00
   10  -12    2      0.76      0.00
   11  -12    2      0.72      0.00
   12  -12    2      0.17      0.00
   13  -12    2     -0.76      0.00
   14  -12    2     -1.46      0.00
  -16  -11    2      0.39      0.00
  -15  -11    2      0.19      0.00
  -14  -11    2     -1.90      0.00
  -13  -11    2     -2.73      0.00
  -12  -11    2     -1.87      0.00
  -11  -11    2     -0.70      0.00
  -10  -11    2     -2.02      0.00
   -9  -11    2      0.45      0.00
   -8  -11    2      0.95      0.00
   -7  -11    2      0.87      0.00
   -6  -11    2      0.00      0.00
   -5  -11    2      1.77      0.00
   -4  -11    2      3.92      0.00
   -3  -11    2      3.88      0.00
   -2  -11    2      3.63      0.00
   -1  -11    2      3.59      0.00
    0  -11    2      1.15      0.00
    1  -11    2      0.32      0.00
    2  -11    2     -1.06      0.00
    3  -11    2     -1.96      0.00
    4  -11    2     -0.57      0.00
    5  -11    2      0.95      0.00
    6  -11    2      0.84      0.00
    7  -11    2      0.59      0.00
    8  -11    2      0.76      0.00
    9  -11    2      0.55      0.00
   10  -11    2      0.87      0.00
   11  -11    2     -1.04      0.00
   12  -11    2     -0.58      0.00
   13  -11    2      0.42      0.00
   14  -11    2     -0.63      0.00
  -16  -10    2      1.30      0.00
  -15  -10    2      1.84      0.00
  -14  -10    2      1.93      0.00
  -13  -10    2     -0.58      0.00
  -12  -10    2     -0.87      0.00
  -11  -10    2     -2.24      0.00
  -10  -10    2     -3.03      0.00
   -9  -10    2     -4.95      0.00
   -8  -10    2     -4.60      0.00
   -7  -10    2     -3.47      0.00
   -6  -10    2     -1.56      0.00
   -5  -10    2      4.14      0.00
   -4  -10    2      4.25      0.00
   -3  -10    2      4.29      0.00
   -2  -10    2      0.99      0.00
   -1  -10    2     -0.55      0.00
    0  -10    2     -1.47      0.00
    1  -10    2     -0.99      0.00
    2  -10    2     -4.13      0.00
    3  -10    2     -1.50      0.00
    4  -10    2     -0.83      0.00
    5  -10    2      1.65      0.00
    6  -10    2      1.12      0.00
    7  -10    2      1.43      0.00
    8  -10    2      1.17      0.00
    9  -10    2      0.36      0.00
   10  -10    2      1.23      0.00
   11  -10    2     -0.11      0.00
   12  -10    2     -1.24      0.00
   13  -10    2     -1.38      0.00
   14  -10    2     -1.80      0.00
   15  -10    2      0.59      0.00
  -17   -9    2     -0.99      0.00
  -16   -9    2     -0.95      0.00
  -15   -9    2     -0.99      0.00
  -14   -9    2      0.67      0.00
  -13   -9    2      3.52      0.00
  -12   -9    2      2.72      0.00
  -11   -9    2      3.11      0.00
  -10   -9    2      0.78      0.00
   -9   -9    2     -0.94      0.00
   -8   -9    2     -2.27      0.00
   -7   -9    2     -4.10      0.00
   -6   -9    2     -2.85      0.00
   -5   -9    2      0.56      0.00
   -4   -9    2      4.21      0.00
   -3   -9    2      5.66      0.00
   -2   -9    2      5.12      0.00
   -1   -9    2      4.01      0.00
    0   -9    2      1.82      0.00
    1   -9    2      0.31      0.00
    2   -9    2     -4.96      0.00
    3   -9    2     -6.07      0.00
    4   -9    2     -2.52      0.00
    5   -9    2     -0.34      0.00
    6   -9    2      2.48      0.00
    7   -9    2      0.73      0.00
    8   -9    2     -1.15      0.00
    9   -9    2     -1.60      0.00
   10   -9    2     -1.32      0.00
   11   -9    2      0.33      0.00
   12   -9    2     -0.65      0.00
   13   -9    2     -1.83      0.00
   14   -9    2     -1.06      0.00
   15   -9    2      0.38      0.00
  -17   -8    2     -0.06      0.00
  -16   -8    2      1.75      0.00
  -15   -8    2      1.29      0.00
  -14   -8    2      0.44      0.00
  -13   -8    2     -0.16      0.00
  -12   -8    2     -1.44      0.00
  -11   -8    2     -0.15      0.00
  -10   -8    2      1.06      0.00
   -9   -8    2      1.54      0.00
   -8   -8    2      0.25      0.00
   -7   -8    2     -1.08      0.00
   -6   -8    2      1.24      0.00
   -5   -8    2      0.37      0.00
   -4   -8    2     -4.13      0.00
   -3   -8    2     -4.94      0.00
   -2   -8    2     -2.73      0.00
   -1   -8    2      2.83      0.00
    0   -8    2      5.55      0.00
    1   -8    2      3.61      0.00
    2   -8    2      2.81      0.00
    3   -8    2     -0.09      0.00
    4   -8    2      2.73      0.00
    5   -8    2      2.01      0.00
    6   -8    2      1.27      0.00
    7   -8    2      0.12      0.00
    8   -8    2     -0.83      0.00
    9   -8    2      0.48      0.00
   10   -8    2     -0.60      0.00
   11   -8    2     -1.46      0.00
   12   -8    2     -0.96      0.00
   13   -8    2     -0.12      0.00
   14   -8    2      0.75      0.00
   15   -8    2      1.47      0.00
   16   -8    2      1.41      0.00
  -17   -7    2      0.69      0.00
  -16   -7    2      1.49      0.00
  -15   -7    2      0.34      0.00
  -14   -7    2      0.07      0.00
  -13   -7    2      0.02      0.00
  -12   -7    2      0.70      0.00
  -11   -7    2     -1.11      0.00
  -10   -7    2     -0.74      0.00
   -9   -7    2      0.11      0.00
   -8   -7    2     -0.28      0.00
   -7   -7    2      2.39      0.00
   -6   -7    2      4.35      0.00
   -5   -7    2      4.69      0.00
   -4   -7    2      1.50      0.00
   -3   -7    2     -3.24      0.00
   -2   -7    2     -8.30      0.00
   -1   -7    2     -6.84      0.00
    0   -7    2     -3.15      0.00
    1   -7    2     -5.96      0.00
    2   -7    2     -0.85      0.00
    3   -7    2      3.62      0.00
    4   -7    2      5.71      0.00
    5   -7    2      5.67      0.00
    6   -7    2      3.11      0.00
    7   -7    2      2.68      0.00
    8   -7    2     -1.92      0.00
    9   -7    2     -1.28      0.00
   10   -7    2     -0.33      0.00
   11   -7    2      0.29      0.00
   12   -7    2     -0.83      0.00
   13   -7    2     -0.90      0.00
   14   -7    2     -1.21      0.00
   15   -7    2      0.45      0.00
   16   -7    2     -0.25      0.00
  -17   -6    2      0.73      0.00
  -16   -6    2      0.42      0.00
  -15   -6    2     -0.21      0.00
  -14   -6    2     -0.93      0.00
  -13   -6    2     -0.04      0.00
  -12   -6    2     -0.41      0.00
  -11   -6    2      0.05      0.00
  -10   -6    2     -1.11      0.00
   -9   -6    2     -0.17      0.00
   -8   -6    2     -0.13      0.00
   -7   -6    2      1.27      0.00
   -6   -6    2      3.04      0.00
   -5   -6    2      4.58      0.00
   -4   -6    2      1.83      0.00
   -3   -6    2      2.60      0.00
   -2   -6    2      1.02      0.00
   -1   -6    2      1.03      0.00
    0   -6    2     -3.82      0.00
    1   -6    2     -2.27      0.00
    2   -6    2     -8.05      0.00
    3   -6    2     -0.12      0.00
    4   -6    2      1.43      0.00
    5   -6    2      3.66      0.00
    6   -6    2      0.68      0.00
    7   -6    2     -0.22      0.00
    8   -6    2      0.21      0.00
    9   -6    2     -1.40      0.00
   10   -6    2     -0.85      0.00
   11   -6    2     -1.44      0.00
   12   -6    2     -0.38      0.00
   13   -6    2     -0.13      0.00
   14   -6    2      0.09      0.00
   15   -6    2      0.97      0.00
   16   -6    2      1.27      0.00
   17   -6    2      0.52      0.00
  -18   -5    2     -0.65      0.00
  -17   -5    2      0.18      0.00
  -16   -5    2      0.94      0.00
  -15   -5    2      1.63      0.00
  -14   -5    2      0.92      0.00
  -13   -5    2      0.32      0.00
  -12   -5    2     -0.58      0.00
  -11   -5    2     -0.42      0.00
  -10   -5    2     -0.21      0.00
   -9   -5    2      0.35      0.00
   -8   -5    2      2.64      0.00
   -7   -5    2      4.59      0.00
   -6   -5    2      3.54      0.00
   -5   -5    2     -1.08      0.00
   -4   -5    2     -0.17      0.00
   -3   -5    2     -2.09      0.00
   -2   -5    2      1.52      0.00
   -1   -5    2      1.03      0.00
    0   -5    2      1.33      0.00
    1   -5    2     11.58      0.00
    2   -5    2      6.24      0.00
    3   -5    2      6.45      0.00
    4   -5    2      6.17      0.00
    5   -5    2      1.88      0.00
    6   -5    2     -0.52      0.00
    7   -5    2     -1.31      0.00
    8   -5    2      0.76      0.00
    9   -5    2      1.87      0.00
   10   -5    2     -1.03      0.00
   11   -5    2      0.31      0.00
   12   -5    2      0.26      0.00
   13   -5    2      1.42      0.00
   14   -5    2      0.71      0.00
   15   -5    2      0.38      0.00
   16   -5    2      0.02      0.00
   17   -5    2      1.15      0.00
  -18   -4    2     -0.84      0.00
  -17   -4    2      0.07      0.00
  -16   -4    2     -1.13      0.00
  -15   -4    2     -0.11      0.00
  -14   -4    2      1.91      0.00
  -13   -4    2      2.07      0.00
  -12   -4    2      2.31      0.00
  -11   -4    2      2.73      0.00
  -10   -4    2     -0.02      0.00
   -9   -4    2     -1.21      0.00
   -8   -4    2      0.61      0.00
   -7   -4    2      2.35      0.00
   -6   -4    2      4.66      0.00
   -5   -4    2      5.77      0.00
   -4   -4    2      3.78      0.00
   -3   -4    2      2.72      0.00
   -2   -4    2      4.70      0.00
   -1   -4    2     10.22      0.00
    0   -4    2     -6.04      0.00
    1   -4    2    -20.48      0.00
    2   -4    2     -2.12      0.00
    3   -4    2      7.21      0.00
    4   -4    2      7.51      0.00
    5   -4    2      2.13      0.00
    6   -4    2      1.22      0.00
    7   -4    2     -0.77      0.00
    8   -4    2     -3.08      0.00
    9   -4    2     -2.27      0.00
   10   -4    2     -2.84      0.00
   11   -4    2     -2.08      0.00
   12   -4    2     -0.88      0.00
   13   -4    2      1.28      0.00
   14   -4    2      1.49      0.00
   15   -4    2      2.06      0.00
   16   -4    2     -0.16      0.00
   17   -4    2      1.66      0.00
  -18   -3    2     -0.06      0.00
  -17   -3    2     -0.96      0.00
  -16   -3    2     -0.68      0.00
  -15   -3    2      0.07      0.00
  -14   -3    2      0.15      0.00
  -13   -3    2      0.25      0.00
  -12   -3    2      1.47      0.00
  -11   -3    2      4.40      0.00
  -10   -3    2      7.09      0.00
   -9   -3    2      4.98      0.00
   -8   -3    2      5.03      0.00
   -7   -3    2      7.18      0.00
   -6   -3    2      3.08      0.00
   -5   -3    2     -2.54      0.00
   -4   -3    2      2.89      0.00
   -3   -3    2      8.94      0.00
   -2   -3    2     12.54      0.00
   -1   -3    2      0.51      0.00
    0   -3    2     23.27      0.00
    1   -3    2    -17.41      0.00
    2   -3    2      7.86      0.00
    3   -3    2      8.69      0.00
    4   -3    2      0.47      0.00
    5   -3    2     -6.02      0.00
    6   -3    2     -2.44      0.00
    7   -3    2      3.28      0.00
    8   -3    2      0.93      0.00
    9   -3    2     -1.01      0.00
   10   -3    2     -1.84      0.00
   11   -3    2     -1.81      0.00
   12   -3    2     -1.20      0.00
   13   -3    2     -0.89      0.00
   14   -3    2     -0.09      0.00
   15   -3    2      0.10      0.00
   16   -3    2      0.22      0.00
   17   -3    2      0.85      0.00
  -18   -2    2      1.75      0.00
  -17   -2    2      1.17      0.00
  -16   -2    2      0.25      0.00
  -15   -2    2      0.26      0.00
  -14   -2    2     -1.40      0.00
  -13   -2    2     -1.77      0.00
  -12   -2    2     -3.16      0.00
  -11   -2    2     -2.45      0.00
  -10   -2    2      0.77      0.00
   -9   -2    2      4.64      0.00
   -8   -2    2     10.01      0.00
   -7   -2    2     15.06      0.00
   -6   -2    2     16.38      0.00
   -5   -2    2      3.88      0.00
   -4   -2    2     -8.07      0.00
   -3   -2    2     -5.34      0.00
   -2   -2    2    -23.35      0.00
   -1   -2    2      7.23      0.00
    1   -2    2     45.23      0.00
    2   -2    2     16.39      0.00
    3   -2    2     29.30      0.00
    4   -2    2     10.11      0.00
    5   -2    2      7.59      0.00
    6   -2    2      2.11      0.00
    7   -2    2      0.00      0.00
    8   -2    2      1.71      0.00
    9   -2    2      0.98      0.00
   10   -2    2      0.15      0.00
   11   -2    2      3.44      0.00
   12   -2    2      1.58      0.00
   13   -2    2      0.37      0.00
   14   -2    2      0.05      0.00
   15   -2    2      0.40      0.00
   16   -2    2      0.46      0.00
   17   -2    2      1.23      0.00
   18   -2    2      0.05      0.00
  -18   -1    2      0.19      0.00
  -17   -1    2      0.19      0.00
  -16   -1    2      0.69      0.00
  -15   -1    2      0.50      0.00
  -14   -1    2     -0.47      0.00
  -13   -1    2     -0.30      0.00
  -12   -1    2      0.11      0.00
  -11   -1    2     -2.55      0.00
  -10   -1    2     -5.56      0.00
   -9   -1    2     -2.39      0.00
   -8   -1    2     -2.11      0.00
   -7   -1    2      3.27      0.00
   -6   -1    2     13.41      0.00
   -5   -1    2     16.00      0.00
   -4   -1    2     16.71      0.00
   -3   -1    2     17.59      0.00
   -2   -1    2    -20.71      0.00
    0   -1    2   -174.79      0.00
    2   -1    2    -26.31      0.00
    3   -1    2     -4.64      0.00
    4   -1    2      4.74      0.00
    5   -1    2      5.30      0.00
    6   -1    2     10.12      0.00
    7   -1    2      4.01      0.00
    8   -1    2     -2.42      0.00
    9   -1    2     -2.73      0.00
   10   -1    2     -0.81      0.00
   11   -1    2     -0.70      0.00
   12   -1    2      0.64      0.00
   13   -1    2      2.19      0.00
   14   -1    2      2.07      0.00
   15   -1    2      2.10      0.00
   16   -1    2      1.85      0.00
   17   -1    2      0.14      0.00
   18   -1    2     -0.48      0.00
  -18    0    2      0.85      0.00
  -17    0    2      1.30      0.00
  -16    0    2      0.71      0.00
  -15    0    2      1.07      0.00
  -14    0    2      0.84      0.00
  -13    0    2      0.68      0.00
  -12    0    2      2.49      0.00
  -11    0    2      4.10      0.00
  -10    0    2      2.85      0.00
   -9    0    2      2.57      0.00
   -8    0    2      0.65      0.00
   -7    0    2      0.87      0.00
   -6    0    2     -2.36      0.00
   -5    0    2      3.18      0.00
   -4    0    2     19.02      0.00
   -3    0    2      8.93      0.00
   -2    0    2     76.25      0.00
   -1    0    2     48.96      0.00
    0    0    2     27.89      0.00
    1    0    2     -9.32      0.00
    2    0    2      9.19      0.00
    3    0    2    -23.49      0.00
    4    0    2     -9.09      0.00
    5    0    2     -8.22      0.00
    6    0    2     -1.31      0.00
    7    0    2      5.42      0.00
    8    0    2      4.75      0.00
    9    0    2      3.07      0.00
   10    0    2      1.89      0.00
   11    0    2      2.04      0.00
   12    0    2      0.20      0.00
   13    0    2      0.69      0.00
   14    0    2      0.57      0.00
   15    0    2      0.43      0.00
   16    0    2      2.00      0.00
   17    0    2      1.27      0.00
   18    0    2     -0.90      0.00
  -18    1    2     -0.03      0.00
  -17    1    2      1.47      0.00
  -16    1    2      0.02      0.00
  -15    1    2     -1.66      0.00
  -14    1    2     -2.51      0.00
  -13    1    2     -1.49      0.00
  -12    1    2     -0.77      0.00
  -11    1    2      0.80      0.00
  -10    1    2      0.85      0.00
   -9    1    2      3.82      0.00
   -8    1    2      5.57      0.00
   -7    1    2      2.39      0.00
   -6    1    2     -2.12      0.00
   -5    1    2     -3.23      0.00
   -4    1    2     -8.62      0.00
   -3    1    2    -15.39      0.00
   -2    1    2    -10.92      0.00
   -1    1    2     23.20      0.00
    0    1    2    -13.89      0.00
    1    1    2     46.21      0.00
    2    1    2     43.43      0.00
    3    1    2     24.71      0.00
    4    1    2      1.54      0.00
    5    1    2     -5.77      0.00
    6    1    2     -9.43      0.00
    7    1    2    -11.22      0.00
    8    1    2     -5.06      0.00
    9    1    2      0.83      0.00
   10    1    2      3.51      0.00
   11    1    2      5.85      0.00
   12    1    2      4.33      0.00
   13    1    2      4.04      0.00
   14    1    2      1.31      0.00
   15    1    2     -0.41      0.00
   16    1    2     -1.96      0.00
   17    1    2     -1.03      0.00
   18    1    2     -1.26      0.00
  -18    2    2      0.66      0.00
  -17    2    2      1.70      0.00
  -16    2    2      1.94      0.00
  -15    2    2      0.12      0.00
  -14    2    2      0.36      0.00
  -13    2    2     -0.06      0.00
  -12    2    2     -0.59      0.00
  -11    2    2     -0.81      0.00
  -10    2    2     -1.05      0.00
   -9    2    2      1.14      0.00
   -8    2    2      5.00      0.00
   -7    2    2      5.93      0.00
   -6    2    2      2.48      0.00
   -5    2    2      3.36      0.00
   -4    2    2      4.77      0.00
   -3    2    2     -3.70      0.00
   -2    2    2      2.42      0.00
   -1    2    2     19.93      0.00
    0    2    2     53.81      0.00
    1    2    2     47.16      0.00
    2    2    2     52.68      0.00
    3    2    2     23.34      0.00
    4    2    2     24.21      0.00
    5    2    2     12.02      0.00
    6    2    2      3.52      0.00
    7    2    2     -1.82      0.00
    8    2    2    -10.16      0.00
    9    2    2     -6.15      0.00
   10    2    2     -2.08      0.00
   11    2    2      0.07      0.00
   12    2    2      1.87      0.00
   13    2    2      3.17      0.00
   14    2    2      3.24      0.00
   15    2    2      3.02      0.00
   16    2    2      1.40      0.00
   17    2    2     -1.35      0.00
   18    2    2     -0.55      0.00
  -17    3    2     -0.21      0.00
  -16    3    2      0.68      0.00
  -15    3    2      1.98      0.00
  -14    3    2     -0.59      0.00
  -13    3    2      0.12      0.00
  -12    3    2      0.82      0.00
  -11    3    2      1.24      0.00
  -10    3    2      2.38      0.00
   -9    3    2      2.62      0.00
   -8    3    2      1.80      0.00
   -7    3    2      1.13      0.00
   -6    3    2     -2.36      0.00
   -5    3    2     -1.27      0.00
   -4    3    2      0.57      0.00
   -3    3    2     -1.59      0.00
   -2    3    2      1.86      0.00
   -1    3    2     -8.06      0.00
    0    3    2     35.76      0.00
    1    3    2     28.60      0.00
    2    3    2     12.56      0.00
    3    3    2      1.84      0.00
    4    3    2      4.44      0.00
    5    3    2      6.83      0.00
    6    3    2      1.54      0.00
    7    3    2      1.00      0.00
    8    3    2      1.73      0.00
    9    3    2      1.01      0.00
   10    3    2     -1.53      0.00
   11    3    2     -1.54      0.00
   12    3    2     -0.37      0.00
   13    3    2     -2.01      0.00
   14    3    2     -0.25      0.00
   15    3    2      1.33      0.00
   16    3    2      0.67      0.00
   17    3    2     -0.16      0.00
   18    3    2      0.37      0.00
  -17    4    2      0.19      0.00
  -16    4    2     -0.84      0.00
  -15    4    2      1.04      0.00
  -14    4    2      0.39      0.00
  -13    4    2      0.07      0.00
  -12    4    2      1.89      0.00
  -11    4    2      1.96      0.00
  -10    4    2      0.55      0.00
   -9    4    2      1.74      0.00
   -8    4    2      0.79      0.00
   -7    4    2     -0.74      0.00
   -6    4    2     -0.43      0.00
   -5    4    2      0.99      0.00
   -4    4    2     -4.70      0.00
   -3    4    2     -2.13      0.00
   -2    4    2     -2.62      0.00
   -1    4    2      2.49      0.00
    0    4    2     20.23      0.00
    1    4    2     29.92      0.00
    2    4    2     10.45      0.00
    3    4    2      1.69      0.00
    4    4    2     -1.13      0.00
    5    4    2     -1.42      0.00
    6    4    2      1.37      0.00
    7    4    2     -1.76      0.00
    8    4    2      1.33      0.00
    9    4    2      4.89      0.00
   10    4    2      4.78      0.00
   11    4    2      2.62      0.00
   12    4    2      1.68      0.00
   13    4    2      0.84      0.00
   14    4    2     -0.64      0.00
   15    4    2     -1.26      0.00
   16    4    2     -2.54      0.00
   17    4    2     -1.25      0.00
   18    4    2     -0.31      0.00
  -17    5    2      1.58      0.00
  -16    5    2     -0.56      0.00
  -15    5    2     -0.85      0.00
  -14    5    2      0.62      0.00
  -13    5    2      0.57      0.00
  -12    5    2      0.57      0.00
  -11    5    2      2.67      0.00
  -10    5    2      2.90      0.00
   -9    5    2      3.73      0.00
   -8    5    2      4.92      0.00
   -7    5    2      3.35      0.00
   -6    5    2     -0.35      0.00
   -5    5    2      0.60      0.00
   -4    5    2      2.07      0.00
   -3    5    2      2.30      0.00
   -2    5    2      3.67      0.00
   -1    5    2     10.11      0.00
    0    5    2     16.18      0.00
    1    5    2      8.21      0.00
    2    5    2      1.63      0.00
    3    5    2     -3.52      0.00
    4    5    2     -2.85      0.00
    5    5    2      1.31      0.00
    6    5    2     -0.95      0.00
    7    5    2     -3.12      0.00
    8    5    2     -1.25      0.00
    9    5    2      2.69      0.00
   10    5    2      4.12      0.00
   11    5    2      3.45      0.00
   12    5    2      2.53      0.00
   13    5    2      2.18      0.00
   14    5    2      1.44      0.00
   15    5    2      0.92      0.00
   16    5    2     -0.13      0.00
   17    5    2     -0.97      0.00
   18    5    2     -0.11      0.00
  -17    6    2      0.82      0.00
  -16    6    2     -0.01      0.00
  -15    6    2     -0.17      0.00
  -14    6    2     -1.99      0.00
  -13    6    2     -0.34      0.00
  -12    6    2     -1.10      0.00
  -11    6    2      0.53      0.00
  -10    6    2      0.67      0.00
   -9    6    2      1.43      0.00
   -8    6    2      1.55      0.00
   -7    6    2      2.58      0.00
   -6    6    2      4.76      0.00
   -5    6    2      4.22      0.00
   -4    6    2      2.29      0.00
   -3    6    2      2.17      0.00
   -2    6    2     -1.76      0.00
   -1    6    2      7.46      0.00
    0    6    2     11.23      0.00
    1    6    2     11.66      0.00
    2    6    2      4.95      0.00
    3    6    2      4.13      0.00
    4    6    2      0.04      0.00
    5    6    2      0.63      0.00
    6    6    2     -0.97      0.00
    7    6    2     -1.08      0.00
    8    6    2     -0.28      0.00
    9    6    2      1.04      0.00
   10    6    2      3.28      0.00
   11    6    2      0.82      0.00
   12    6    2     -1.12      0.00
   13    6    2     -0.02      0.00
   14    6    2      1.40      0.00
   15    6    2      0.36      0.00
   16    6    2      0.24      0.00
   17    6    2      0.60      0.00
   18    6    2      0.10      0.00
  -16    7    2     -0.81      0.00
  -15    7    2      0.24      0.00
  -14    7    2     -0.57      0.00
  -13    7    2      0.27      0.00
  -12    7    2      0.40      0.00
  -11    7    2     -0.43      0.00
  -10    7    2     -0.90      0.00
   -9    7    2     -0.74      0.00
   -8    7    2     -2.38      0.00
   -7    7    2     -3.05      0.00
   -6    7    2     -0.92      0.00
   -5    7    2     -0.63      0.00
   -4    7    2     -1.46      0.00
   -3    7    2     -0.45      0.00
   -2    7    2      2.43      0.00
   -1    7    2      3.24      0.00
    0    7    2      8.76      0.00
    1    7    2      2.90      0.00
    2    7    2      1.77      0.00
    3    7    2      2.69      0.00
    4    7    2      6.65      0.00
    5    7    2      5.58      0.00
    6    7    2      3.24      0.00
    7    7    2      1.58      0.00
    8    7    2      2.69      0.00
    9    7    2      4.74      0.00
   10    7    2      4.58      0.00
   11    7    2      2.69      0.00
   12    7    2      1.70      0.00
   13    7    2      1.96      0.00
   14    7    2      1.56      0.00
   15    7    2      1.06      0.00
   16    7    2     -0.07      0.00
   17    7    2     -0.22      0.00
   18    7    2      0.65      0.00
  -16    8    2     -0.22      0.00
  -15    8    2     -0.13      0.00
  -14    8    2     -0.94      0.00
  -13    8    2     -1.17      0.00
  -12    8    2     -0.13      0.00
  -11    8    2      1.48      0.00
  -10    8    2      1.28      0.00
   -9    8    2      1.48      0.00
   -8    8    2     -0.06      0.00
   -7    8    2     -1.27      0.00
   -6    8    2      0.33      0.00
   -5    8    2      0.12      0.00
   -4    8    2     -0.92      0.00
   -3    8    2     -0.88      0.00
   -2    8    2      0.44      0.00
   -1    8    2      0.88      0.00
    0    8    2     -2.22      0.00
    1    8    2     -2.84      0.00
    2    8    2     -4.63      0.00
    3    8    2      0.87      0.00
    4    8    2      2.65      0.00
    5    8    2      0.13      0.00
    6    8    2      0.31      0.00
    7    8    2      0.00      0.00
    8    8    2      1.79      0.00
    9    8    2      2.69      0.00
   10    8    2      1.72      0.00
   11    8    2      1.40      0.00
   12    8    2     -0.39      0.00
   13    8    2      0.31      0.00
   14    8    2      1.36      0.00
   15    8    2      0.89      0.00
   16    8    2      1.08      0.00
   17    8    2      0.44      0.00
  -15    9    2     -0.73      0.00
  -14    9    2      0.99      0.00
  -13    9    2      1.20      0.00
  -12    9    2     -0.03      0.00
  -11    9    2      0.03      0.00
  -10    9    2      1.68      0.00
   -9    9    2      1.88      0.00
   -8    9    2      1.32      0.00
   -7    9    2      2.12      0.00
   -6    9    2      1.82      0.00
   -5    9    2      1.90      0.00
   -4    9    2      2.85      0.00
   -3    9    2      3.08      0.00
   -2    9    2      2.10      0.00
   -1    9    2      3.46      0.00
    0    9    2      4.29      0.00
    1    9    2     -0.68      0.00
    2    9    2     -1.87      0.00
    3    9    2     -0.38      0.00
    4    9    2      1.03      0.00
    5    9    2      1.23      0.00
    6    9    2      2.69      0.00
    7    9    2      4.32      0.00
[truncated: 2,922,561 more chars]
